# Supplementary material for: High acceptability of newborn screening for sickle cell disease among post-natal mothers in Western Kenya
Source: PLoS One. 2025 Jul 24;20(7):e0305156. doi: 10.1371/journal.pone.0305156 (PMC12288990; doi:10.1371/journal.pone.0305156)
Supplement: S1 Data — (CSV) [file pone.0305156.s001.csv]

SID	participantinitials	sex	dob	ageyrs	ageverifier	Residence	maritalstatus	religion	J	education	parity	under2death	cou2death	childwithscd	Ifyestoabovethenhowmanyo	occupation	OtherOccupation	heardaboutscd	Ifyestoquestionabovethenw	WhatdoyouknowaboutSicklece	scdstatusknowledge	everscreenedscd	Ifyestoaabovewhatwasth	scdisblooddisorder	scdiscontagious	scdinheritmother	scdinheritfather	everheardaboutscreening	IftheanswertoQuestionabove	percepgodswill	percepgodspurnishment	percepevilspirit	besttiming	Whatreasondoyouhavetosuppo	testismoral	Kindlyexplainwhyyoubelieves	nbsisuseful	culturalsupport	malepartnersupport	acceptability	sexb	nsbresult	maritalstatus2	education2	education2_recode	maritalstatus2_recode	religion_recode	occupation_recode	parity_recode
001	MAO	1	12/01/1999	24	1	1	1	1		2	3	2		2		2		1	Disease of the blood	disease of the blood	2	2		1	2	2	2	1		2	2	2	2	For early detection and management	1	For early detection	1	1	1	1	1	2	1	1	tertiary	Married	Roman catholic	Formal employment	3 children
002	CO	1	28/12/1991	31	1	1	1	2		2	3	2		2		4	None	1	In School	Diseases that reduces blood	2	2		1	2	2	2	2		2	2	2	2	To know if the child has sickle cell for early management	1	For early management	1	1	1	1	2	1	1	1	tertiary	Married	Protestant	Others	3 children
003	J.A.O	1	04/08/2003	19	3	6	1	2		3	1	2		2		1		1	Rongo Hospital	Disease associated with the joint pains and blood loss	2	2		1	2	2	2	2		2	2	2	2	For early intervention	1	For early detection and treatment	1	1	1	1	2	1	1	2	Secondary	Married	Protestant	Student	one child
004	NAM	1	20/12/1988	34	1	4	4	2		3	3	1	Still Birth	2		3		1	Friend	Disease of the blood	2	2		1	2	2	2	1		2	2	2	3	None	1	For early detection	1	1	1	1	2	1	2	2	Secondary	Single	Protestant	Informal Employment	3 children
005	MAO	1	27/01/1997	26	4	3	1	2		1	3	2		2		2		1	School	Disease of the blood	1	1	3	1	2	2	2	1	Hospital	2	2	2	2	For earlier management	1	For earlier management	1	1	1	1	1	1	1	1	tertiary	Married	Protestant	Formal employment	3 children
006	BAO	1	10/02/1999	24	1	1	5	2		5	3	2		2		3		1	In the hospital	Disease that reduces blood in the body	2	2		2	2	2	2	2		2	2	2	2	To be able to know if the child has sickle cell	1	For early management	1	1	1	1	1	1	2	4	No education	Single	Protestant	Informal Employment	3 children
007	JN	1	13/04/2000	23	1	8	1	2		5	3	2		2		3		2		Nothing	2	2		1	2	2	2	2		2	2	2	3	None	1	For early diagnosis	1	1	1	1	2	1	1	4	No education	Married	Protestant	Informal Employment	3 children
008	A.B.N	1	07/10/2002	20	2	2	1	3		2	1	2		2		1		1	From the parent who have a sickler	A blood disease	2	2		1	2	2	2	1		2	2	2	2	So that the child may be treated	1	So that the child may be treated early	1	1	1	1	1	1	1	1	tertiary	Married	Pentecostal	Student	one child
009	QAJ	1	13/04/2001	22	1	2	1	2		2	1	2		2		1		1	School	It's a blood disease	2	2		1	2	2	2	1		2	2	2	2	For earlier management	1	To help manage the disease in time	1	1	1	1	1	1	1	1	tertiary	Married	Protestant	Student	one child
010	MAO	1	18/08/1996	26	1	3	2	5	Roho	5	4	2		2		4	Househelp	1	My step wife	Eating bones	2	2		1	2	2	2	1		2	2	2	2	For early detection and treatment	1	Early management	2	2	2	1	1	1	1	4	No education	Married	Others	Others	Four children and above
011	BAO	1	16/01/1998	25	1	3	1	2		3	2	2		2		3		1	Hospital	Disease of the bones	2	2		2	2	2	2	2		2	2	2	1	To know if the mother has sickle cell	1	For early management of the disease	1	1	1	1	1	1	1	2	Secondary	Married	Protestant	Informal Employment	Two children
012	C.A.O	1	05/05/1996	27	1	3	1	2		2	3	2		2		3		1	From school	A disease affecting red blood cells to be sickled.	2	2		1	2	2	2	1		2	2	2	2	For early intervention	1	To be identified earlier	1	1	1	1	1	1	1	1	tertiary	Married	Protestant	Informal Employment	3 children
013	JAF	1	28/12/2001	21	1	2	1	4		5	2	2		2		3		2		Nothing	2	2		2	2	2	2	2		2	2	2	3	That's the right time	1	Help identify those with the disease	1	1	1	1	2	1	1	4	No education	Married	Muslims	Informal Employment	Two children
014	OWO	1	24/11/1995	27	1	2	1	5	SDA	3	2	2		2		4	Househelp	1	Community	Affecting borns	2	2		1	2	2	2	2		2	2	2	2	To know the status of the baby	1	For early detection	1	2	1	1	2	1	1	2	Secondary	Married	Others	Others	Two children
015	F.A.O	1	08/12/1994	28	1	1	5	2		5	4	1	Neonatal Sepsis	2		3		1	Magina Health Center	A disease associated with pain in joints.	2	2		1	2	2	2	1		2	2	2	2	Early detection and treatment	1	For early detection and care	1	1	1	1	2	1	2	4	No education	Single	Protestant	Informal Employment	Four children and above
016	LAO	1	15/03/1988	35	3	8	1	1		5	4	2		2		3		1	From neighbor	Disease of the bone	1	2		1	2	2	2	1		2	2	2	2	For earlier management	1	To help manage the disease earlier	1	1	1	1	1	1	1	4	No education	Married	Roman catholic	Informal Employment	Four children and above
017	MAO	1	02/03/2002	21	1	1	1	2		3	2	2		2		4	None	1	School	Disease that reduces blood in the body	2	2		2	2	2	2	2		2	2	2	2	To start early treatment	1	For early management	1	1	1	1	2	1	1	2	Secondary	Married	Protestant	Others	Two children
018	LA	1	11/02/2002	21	1	7	1	2		3	1	2		2		3		2		Nothing	2	2		1	2	2	2	2		2	2	2	3	It's the right time	1	It's helps in knowing the status	1	1	1	1	1	1	1	2	Secondary	Married	Protestant	Informal Employment	one child
019	L.A.O	1	06/07/2000	23	3	1	2	1		3	2	2		2		3		1	From the family,the Aunt has a sickler.	A disease associated with joint pains	2	2		1	2	2	2	1		2	2	2	2	To know if the baby has sickle cell Disease	1	For treatment	1	1	1	1	1	1	1	2	Secondary	Married	Roman catholic	Informal Employment	Two children
020	FAO	1	24/04/2005	18	3	1	1	5	SDA	5	1	2		2		1		2		No idea	2	2		1	2	2	2	2		2	1	1	2	Early detection	1	Early management	1	2	1	1	2	1	1	4	No education	Married	Others	Student	one child
021	JAO	1	16/04/2000	23	4	6	4	2		2	1	2		2		2		1	School	Blood disease	1	2		1	2	2	2	1		2	2	2	2	For earlier management	1	Helps in managing the disease earlier	1	1	1	1	2	1	2	1	tertiary	Single	Protestant	Formal employment	one child
022	MAA	1	20/10/1993	29	1	1	1	2		5	4	2		2		3		1	Hospital	Disease of the bones	2	2		2	2	2	2	2		2	2	2	2	For early treatment	1	For early treatment	1	1	1	1	1	1	1	4	No education	Married	Protestant	Informal Employment	Four children and above
023	TA	1	07/02/2001	22	3	7	1	2		3	1	2		2		1		1	School	It's a blood disease	2	2		1	2	2	2	2		2	2	2	2	For earlier management	1	For earlier management of the disease	1	1	1	1	1	1	1	2	Secondary	Married	Protestant	Student	one child
024	HAT	1	14/04/1995	28	1	2	1	2		3	4	2		2		3		1	School	Blood disease	2	2		1	2	2	2	1		2	2	2	2	For early detection	1	Helps in management of the disease	1	1	1	1	1	2	1	2	Secondary	Married	Protestant	Informal Employment	Four children and above
025	MA	1	14/04/2001	22	1	1	1	2		3	3	2		2		3		1	School	Disease of the borns	2	2		1	2	2	2	2		2	2	2	2	For early detection	1	It's helps in treatment	1	1	1	1	1	1	1	2	Secondary	Married	Protestant	Informal Employment	3 children
026	M.A.A	1	19/01/1989	34	3	3	1	2		3	4	1	Birth Asphyxia	2		3		1	In the village,there are sicklers	A problem associated with painful joints and loss of blood	2	2		1	2	2	2	1		2	2	2	2	For early intervention	1	For proper management	1	1	1	1	2	1	1	2	Secondary	Married	Protestant	Informal Employment	Four children and above
027	DAO	1	14/04/2000	23	4	4	1	2		3	2	2		2		3		1	School	Disease of the bones	2	2		1	2	2	2	1		2	2	2	2	For earlier management	1	For earlier management of the disease	1	1	1	1	1	1	1	2	Secondary	Married	Protestant	Informal Employment	Two children
028	LAO	1	17/04/1998	25	1	4	1	2		3	2	2		2		3		1	Neighbor	Blood disease	2	2		1	2	2	2	2		2	2	2	2	For early detection	1	Helps in treatment	1	1	1	1	2	1	1	2	Secondary	Married	Protestant	Informal Employment	Two children
029	VA	1	18/12/2003	19	1	4	1	3		3	2	2		2		4	None	1	In School	Disease that will make you look smaller than your age	2	2		2	2	2	2	2		2	2	2	2	For early treatment	2	For early treatment	1	1	1	1	2	1	1	2	Secondary	Married	Pentecostal	Others	Two children
030	MAO	1	21/10/1988	34	1	1	4	2		2	4	2		2		4	Farmer	1	My Brothers daughter has sickle cell	Condition that arise when HB of an individual is below the expected in terms of gender	2	2		1	2	2	2	1		2	2	2	3	When the child has developed his or her antibodies	1	The child to start medication early	1	1	1	1	2	1	2	1	tertiary	Single	Protestant	Others	Four children and above
031	MAO	1	27/12/1999	23	3	1	1	2		3	2	2		2		3		1	From neighbor	Disease of blood disorder	2	2		1	2	2	2	2		2	2	2	2	For earlier management	1	For earlier management of the disease	1	1	1	1	1	1	1	2	Secondary	Married	Protestant	Informal Employment	Two children
032	A.I	1	17/04/1993	30	1	8	1	4		4	2	2		2		3		2		A disease of the newborn	2	2		2	1	2	2	2		1	1	1	2	So that the baby can be treated	1	To get treatment	1	1	1	1	1	1	1	3	No education	Married	Muslims	Informal Employment	Two children
033	DA	1	11/05/1994	29	1	1	4	5	PEFA	5	3	2		1	1	4	Housewife	1	Hospital	Disease of the bones	2	2		1	2	2	2	1		2	2	2	2	Early diagnosis	1	Early treatment	2	2	1	1	2	1	2	4	No education	Single	Others	Others	3 children
034	S.A.O	1	07/08/1996	26	1	7	1	1		5	3	1	IUFD	2		3		1	Family,daughter to Auntie is known sickler.	A disease associated with painful joints and blood loss	2	2		1	2	2	2	1		2	2	2	2	For early detection of the disease	1	For early detection and treatment	1	1	1	1	2	1	1	4	No education	Married	Roman catholic	Informal Employment	3 children
035	JAO	1	03/04/1978	45	1	1	5	2		5	4	2		2		3		1	From neighbor	Disease of the bone	2	2		1	2	2	2	1		2	2	2	2	For earlier management	1	For earlier management of the disease	1	1	1	1	1	1	2	4	No education	Single	Protestant	Informal Employment	Four children and above
036	EA	1	04/11/2001	21	1	7	1	2		3	3	2		2		4	None	1	I have seen children with sickle cell in the Hospital	Disease that reduces blood in the body	1	2		1	2	2	2	2		2	2	2	2	For early treatment	1	For early treatment	1	1	1	1	1	1	1	2	Secondary	Married	Protestant	Others	3 children
037	LAR	1	18/05/1989	34	1	1	1	2		2	3	2		2		3		1	School	It causes weakness of the borns	2	2		1	2	2	2	2		2	2	2	2	It's the right time	1	Helps in treatment	1	1	1	1	2	1	1	1	tertiary	Married	Protestant	Informal Employment	3 children
038	E.A	1	28/12/1979	43	3	6	1	2		5	4	1	Prematurity	2		3		1	Community Health Volunteer	A disease associated with painful joints	2	2		1	2	2	2	1		2	2	2	2	To be detected early	1	For early care	1	2	1	1	2	1	1	4	No education	Married	Protestant	Informal Employment	Four children and above
039	TOM	1	14/08/1997	25	1	3	4	5	Roho Israel	5	1	2		2		3		1	In the Neighbourhood where I live	Diseases of the bones	2	2		2	2	2	2	2		2	2	2	2	For early treatment	1	For early treatment	1	1	1	1	2	1	2	4	No education	Single	Others	Informal Employment	one child
040	MAO	1	18/04/1996	27	1	2	3	2		3	3	2		2		3		1	From Home	Disease of bones and blood	2	2		1	2	2	2	1		2	2	2	2	None	1	Helps in treatment	1	1	1	1	2	1	2	2	Secondary	Single	Protestant	Informal Employment	3 children
041	BAN	1	09/05/1997	26	1	1	1	2		2	2	2		2		4	NONE	1	From my Neighbor	Disease that reduces blood in the body	2	2		1	2	2	2	2		2	2	2	2	For early treatment	1	For early treatment	1	1	1	1	1	1	1	1	tertiary	Married	Protestant	Others	Two children
042	MA	1	18/04/1988	35	1	4	1	2		4	1	2		2		3		2		Blood disease	2	2		1	2	2	2	2		2	2	2	2	Early diagnosis	1	For early detection	1	1	1	1	1	1	1	3	No education	Married	Protestant	Informal Employment	one child
043	EA	1	10/03/1997	26	1	4	1	1		3	1	2		2		4	None	1	In Television	Disease found in blood	2	2		1	2	2	2	2		2	2	2	2	For early treatment	1	For early treatment	1	1	1	1	2	1	1	2	Secondary	Married	Roman catholic	Others	one child
044	VAO	1	18/04/1994	29	1	3	1	2		5	3	2		2		3		1	Home	Blood disease	2	2		1	2	2	2	2		2	2	2	2	For early detection	1	Helps in treatment	1	1	1	1	2	1	1	4	No education	Married	Protestant	Informal Employment	3 children
045	FAO	1	18/04/1995	28	1	3	1	2		2	2	2		2		2		1	School	Blood disease	1	2		1	2	2	2	2		2	2	2	2	For early diagnosis	1	Helps in treatment	1	1	1	1	2	1	1	1	tertiary	Married	Protestant	Formal employment	Two children
046	CCO	1	01/04/1990	33	4	1	1	2		2	2	2		2		2		1	School	Blood disorder disease	1	2		1	2	2	2	2		2	2	2	2	For earlier management	1	For earlier management	1	1	1	1	2	1	1	1	tertiary	Married	Protestant	Formal employment	Two children
047	AE	1	14/05/1985	38	1	1	1	5	ROHO	5	4	2		2		4	None	2		I Don't know anything about sickle cell	2	2		1	2	2	2	2		2	2	2	2	For early treatment	1	For early treatment	1	1	1	1	2	1	1	4	No education	Married	Others	Others	Four children and above
048	I M.M	1	10/01/1992	31	1	1	1	2		2	3	2		2		2		1	Medical School	A blood disorder associated with blood loss	2	2		1	2	2	2	2		2	2	2	2	For early detection	1	For early detection and initiation on care	1	1	1	1	2	1	1	1	tertiary	Married	Protestant	Formal employment	3 children
049	BCO	1	18/04/1997	26	1	5	1	2		3	3	2		2		3		1	Home	Blood and bone disease	2	2		1	2	2	2	1	hospital	2	2	2	2	For early detection	1	For early detection and initiation on care	1	1	1	1	1	1	1	2	Secondary	Married	Protestant	Informal Employment	3 children
050	SAO	1	04/07/1995	28	1	1	4	2		5	4	2		2		4	None	1	My neighbor has son with sickle cell	Disease of the bones	2	2		1	2	2	2	2		2	2	2	2	For early treatment	1	For early treatment	1	1	1	1	2	1	2	4	No education	Single	Protestant	Others	Four children and above
051	MMM	1	04/04/2004	19	3	4	1	5	Jesus fellowship church	5	1	2		2		4	Housewife	1	Nyumbani	One die at the age of 18 years	2	2		1	2	2	2	2		2	2	2	2	Early treatment	1	Early detection	2	2	1	1	1	1	1	4	No education	Married	Others	Others	one child
052	SAO	1	05/04/1998	25	3	4	1	3		2	1	2		2		3		1	School	A disease of the blood	1	2		1	2	2	2	2		2	2	2	2	Early treatment	1	Early detection	2	2	1	1	2	2	1	1	tertiary	Married	Pentecostal	Informal Employment	one child
053	MAO	1	10/07/2001	22	1	4	1	5	SDA	2	1	2		2		1		1	In school	Adisease of the bones	2	2		1	2	2	2	1	hospital	2	2	2	2	Early detection	1	Early treatment	2	1	1	1	1	1	1	1	tertiary	Married	Others	Student	one child
054	HAO	1	23/10/1989	33	4	2	1	2		5	4	1	Malaria	2		3		1	School	Disease of the bones	2	2		1	2	2	2	1	hospital	2	2	2	2	For earlier management	1	For earlier management of the disease	1	1	1	1	2	1	1	4	No education	Married	Protestant	Informal Employment	Four children and above
055	LAO	1	20/04/2005	18	2	1	5	1		3	1	2		2		1		1	School	Blood disease	2	2		1	2	2	2	2		2	2	2	2	For early detection	1	For treatment	1	1	1	1	1	1	2	2	Secondary	Single	Roman catholic	Student	one child
056	LAO	1	05/06/1998	25	1	2	5	5	ROHO	5	4	2		2		3		1	Hospital	Disease of the blood	1	2		2	2	2	2	2		2	2	2	2	For early treatment	1	For early treatment	1	1	1	1	1	1	2	4	No education	Single	Others	Informal Employment	Four children and above
057	DA	1	02/02/1996	27	1	2	1	2		3	4	2		2		3		1	Home	Blood disease	2	2		1	2	2	2	2		2	2	2	2	For early treatment	1	It's helps in treatment	1	1	1	1	2	1	1	2	Secondary	Married	Protestant	Informal Employment	Four children and above
058	J.A.O	1	28/03/2005	18	2	2	5	2		3	1	2		2		1		1	School	A disease associated with blood loss and pain in the joints	2	2		1	2	2	2	2		2	2	2	2	For early detection	1	For early detection and initiation of care	1	1	1	1	2	1	2	2	Secondary	Single	Protestant	Student	one child
059	A.S.A	1	05/06/1997	26	1	1	1	2		2	2	2		2		3		1	Radio	A disease associated with blood loss	2	2		1	2	2	2	2		2	2	2	2	To be detected early	1	For early care	1	1	1	1	1	1	1	1	tertiary	Married	Protestant	Informal Employment	Two children
060	DA	1	20/04/2002	21	1	1	1	2		3	1	2		2		3		1	School	Blood disease	2	2		1	2	2	2	2		2	2	2	2	For early detection	1	Helps in treatment	1	1	1	1	2	1	1	2	Secondary	Married	Protestant	Informal Employment	one child
061	L.A.M	1	12/05/2004	19	2	7	1	2		3	2	2		2		3		1	Family,niece is a known sickler	A disease associated with painful joints and blood loss	2	2		1	2	2	2	2		2	2	2	2	For early detection	1	For early detection and initiation of care	1	1	1	1	1	1	1	2	Secondary	Married	Protestant	Informal Employment	Two children
062	L.A.M	1	12/05/2004	19	2	1	1	2		3	2	2		2		3		1	Family,there is a sickler	A disease associated with blood loss and painful joints	2	2		1	2	2	2	2		2	2	2	2	For early detection	1	Early initiation of care	1	1	1	1	1	1	1	2	Secondary	Married	Protestant	Informal Employment	Two children
063	LAO	1	20/04/1991	32	1	1	1	2		3	2	2		2		3		1	Home	Blood and bone disease	2	2		1	2	2	2	2		2	2	2	2	For early detection	1	Helps in treatment	1	1	1	1	2	1	1	2	Secondary	Married	Protestant	Informal Employment	Two children
064	E A.O	1	01/01/1998	25	1	8	1	3		5	3	2		2		3		1	Village	A blood disorder	2	2		1	2	2	2	2		2	2	2	2	For early detection	1	For mother to know sickle cell status	1	1	1	1	2	1	1	4	No education	Married	Pentecostal	Informal Employment	3 children
065	EAO	1	20/04/1998	25	1	1	4	3		5	2	2		2		3		1	School	Blood disease	2	2		1	2	2	2	2		2	2	2	2	For early diagnosis	1	For management of the disease	1	1	1	1	2	1	2	4	No education	Single	Pentecostal	Informal Employment	Two children
066	MNV	1	06/02/1999	24	1	6	4	1		5	4	2		2		3		1	Hospital	Disease of the bones	2	2		2	2	2	2	2		2	2	2	2	For early treatment	1	For early treatment	1	1	1	1	2	1	2	4	No education	Single	Roman catholic	Informal Employment	Four children and above
067	LAO	1	15/05/2003	20	4	1	1	2		3	1	2		2		1		1	In school	Disease of blood disorder	2	2		1	2	2	2	2		2	2	2	2	For earlier management	1	For earlier management of the disease	1	1	1	1	1	1	1	2	Secondary	Married	Protestant	Student	one child
068	MAM	1	21/04/1989	34	1	7	1	1		5	3	2		2		3		1	My brother had sickle cell	Disease of the bones and blood	2	2		1	2	2	2	2		2	2	2	2	For early treatment	1	For early treatment	1	1	1	1	2	1	1	4	No education	Married	Roman catholic	Informal Employment	3 children
069	LAB	1	16/04/2002	21	4	7	1	2		2	1	2		2		1		1	School	Blood disorder disease	2	2		1	2	2	2	2		2	2	2	2	For earlier management	1	To manage the disease earlier	1	1	1	1	1	1	1	1	tertiary	Married	Protestant	Student	one child
070	BK	1	05/11/2001	21	1	1	1	2		5	2	2		2		4	Small scale business	1	Cousin died of the disease	Blood disorder	2	2		1	2	2	2	1		2	2	2	2	Earlier management	1	To help manage the disease earlier	1	1	1	1	2	1	1	4	No education	Married	Protestant	Others	Two children
071	EAO	1	12/08/1994	28	1	1	4	1		5	3	2		2		4	None	1	Hospital	Disease of the bones	2	2		1	2	2	2	2		2	2	2	2	For early treatment	1	For early treatment	1	1	1	1	2	1	2	4	No education	Single	Roman catholic	Others	3 children
072	MA	1	07/08/1992	30	4	3	1	2		2	2	2		2		2		1	School	Blood disorder disease	2	2		1	2	2	2	1		2	2	2	2	For earlier management	1	For earlier management of the disease	1	1	1	1	1	1	1	1	tertiary	Married	Protestant	Formal employment	Two children
073	JAO	1	25/12/1998	24	1	1	3	2		3	2	2		2		4	None	1	School	Disease of the blood	2	2		1	2	2	2	2		2	2	2	2	For early treatment	1	For early treatment	1	1	1	1	2	1	2	2	Secondary	Single	Protestant	Others	Two children
074	JAO	1	25/12/1998	24	1	1	1	2		3	2	2		2		3		1	School	Disease of the bones	2	2		1	2	2	2	2		2	2	2	2	For earlier management	1	For earlier management	1	1	1	1	2	1	1	2	Secondary	Married	Protestant	Informal Employment	Two children
075	VAO	1	14/10/1998	24	1	1	1	2		3	3	2		2		3		1	School	Disease of blood disorder	2	2		1	2	2	2	1		2	2	2	2	For earlier management	1	For earlier management	1	1	1	1	2	1	1	2	Secondary	Married	Protestant	Informal Employment	3 children
076	BS	1	21/04/1995	28	1	8	1	2		2	2	2		2		2		1	School	Blood disorder disease	2	2		1	2	2	2	1		2	2	2	2	For earlier management	1	For earlier management of the disease	1	1	1	1	1	1	1	1	tertiary	Married	Protestant	Formal employment	Two children
077	JAO	1	21/04/1986	37	1	1	1	3		5	4	2		2		3		2		Don't know	2	2		1	2	2	2	2		2	2	2	2	For early treatment	1	For early treatment	1	1	1	1	1	1	1	4	No education	Married	Pentecostal	Informal Employment	Four children and above
078	LAO	1	05/03/1994	29	1	1	4	2		5	4	2		2		3		1	Neighbour	Disease of the bones	2	2		1	2	2	2	1		2	2	2	2	For earlier management	1	For earlier management	1	1	1	1	1	1	2	4	No education	Single	Protestant	Informal Employment	Four children and above
079	MAO	1	12/04/1993	30	4	4	4	2		3	3	2		2		3		1	From school	Disease of the bones	2	2		1	2	2	2	1		2	2	2	2	For earlier management	1	For earlier management of the disease	1	1	1	1	1	1	2	2	Secondary	Single	Protestant	Informal Employment	3 children
080	QDL	1	11/04/2012	11	3	4	5	2		5	1	2		2		1		2		None	2	2		2	2	2	2	2		2	2	2	2	For early treatment	1	For early treatment	1	1	1	1	2	1	2	4	No education	Single	Protestant	Student	one child
081	L.A	1	10/08/1993	29	1	1	1	2		5	4	2		2		3		1	Neighbour has a sickler	A disease of the blood associated with loss of blood and painful joints	2	2		1	2	2	2	1		2	2	2	2	For early detection	1	For mother to be aware of sickle cell disease and plan for intervention	1	1	1	1	2	1	1	4	No education	Married	Protestant	Informal Employment	Four children and above
082	JAO	1	10/11/1971	51	1	1	2	5	ROHO	5	4	2		2		3		1	Hospital	Disease of the bones and blood	2	2		1	2	2	2	2		2	2	2	2	For early treatment	1	For early treatment	1	1	1	1	1	1	1	4	No education	Married	Others	Informal Employment	Four children and above
083	MAO	1	08/08/1998	24	1	7	1	1		3	2	2		2		3		1	School	Blood disease	2	2		1	2	2	2	2		2	2	2	2	For early detection	1	Helps in treatment	1	1	1	1	2	2	1	2	Secondary	Married	Roman catholic	Informal Employment	Two children
084	BAO	1	19/05/1999	24	1	7	1	2		3	3	2		2		3		1	Hospital	It reduces blood in the body	2	2		2	2	2	2	1		2	2	2	2	To be informed early	1	For early management	1	1	1	1	2	2	1	2	Secondary	Married	Protestant	Informal Employment	3 children
085	FAO	1	24/04/1998	25	1	1	1	1		5	3	2		2		3		1	School	Blood disease	2	2		1	2	2	2	2		2	2	2	2	For early treatment	1	For early treatment	1	1	1	1	2	1	1	4	No education	Married	Roman catholic	Informal Employment	3 children
086	EA	1	15/05/2003	20	4	6	5	2		2	1	2		2		1		1	School	Disease of blood disorder	2	2		1	2	2	2	1		2	2	2	2	For earlier management	1	For earlier management of the disease	1	1	1	1	2	1	2	1	tertiary	Single	Protestant	Student	one child
087	F.A.O	1	09/12/2002	20	1	1	5	2		1	1	2		2		1		1	Family, sister-in-law is a known sickler	Generalized body pains and blood loss	2	2		1	2	2	2	1		2	2	2	2	For early detection	1	For mother to prepare for care incase of SCD	1	1	1	1	1	1	2	1	tertiary	Single	Protestant	Student	one child
088	SAO	1	24/04/2004	19	1	1	1	2		3	1	2		2		3		1	Home	Sticklers don't reach 18 years	2	2		1	2	2	2	2		2	2	2	2	For early diagnosis	1	For early treatment	1	1	1	1	1	1	1	2	Secondary	Married	Protestant	Informal Employment	one child
089	HAM	1	20/04/1992	31	1	7	1	2		3	2	2		2		4	None	1	Hospital	Disease that reduce blood in the body	2	2		1	2	2	2	2		2	2	2	2	For early treatment	1	For early treatment	1	1	1	1	2	1	1	2	Secondary	Married	Protestant	Others	Two children
090	MAO	1	02/02/2005	18	4	1	5	2		3	2	2		2		1		1	School	Disease of blood disorder	2	2		1	2	2	2	1		2	2	2	2	For earlier management	1	For earlier management of the disease	1	1	1	1	1	1	2	2	Secondary	Single	Protestant	Student	Two children
091	M.A.O	1	20/01/1993	30	1	8	1	2		2	4	2		2		3		1	Village	A blood disorder	2	2		1	2	2	2	1		2	2	2	2	For ealy detection if any	1	For mother to plan for care if baby found with sickle cell	1	1	1	1	2	1	1	1	tertiary	Married	Protestant	Informal Employment	Four children and above
092	JAO	1	26/04/1996	27	1	1	1	2		2	3	2		2		3		1	Home	Presents with painful bones	2	2		1	2	2	2	2		2	2	2	2	For early treatment before disease matures in the body	1	For treatment	1	1	1	1	2	1	1	1	tertiary	Married	Protestant	Informal Employment	3 children
093	SAA	1	27/09/2000	22	4	1	5	1		2	1	2		2		1		1	From the family,, sister is suffering from sickle cell disease	It is a disease of blood disorder	2	2		1	2	2	2	2		2	2	2	2	To help manage the disease earlier	1	For earlier management	1	1	1	1	1	1	2	1	tertiary	Single	Roman catholic	Student	one child
094	E.A.O	1	01/06/2000	23	1	1	5	1		3	2	2		2		3		1	Hospital	A disorder associated with painful joints	2	2		1	2	2	2	2		2	2	2	2	For mother to know early	1	For early initiation for care	1	1	1	1	2	1	2	2	Secondary	Single	Roman catholic	Informal Employment	Two children
095	C.A	1	26/12/1997	25	1	7	1	3		2	3	1	Fetal distress due to prolonged labour	2		1		1	Hospital	A disease associated with painful joints	2	2		1	2	2	2	2		2	2	2	2	For mother to know	1	No reason given	1	1	2	0	2	4	1	1	tertiary	Married	Pentecostal	Student	3 children
096	VA	1	04/05/2000	23	1	1	1	2		3	1	2		2		1		1	School	It drains blood and it's also a killer disease	2	2		1	2	2	2	2		2	2	2	2	For awareness	1	Helps in treatment	1	1	1	1	1	1	1	2	Secondary	Married	Protestant	Student	one child
097	SAM	1	26/04/1998	25	1	1	1	2		2	1	2		2		1		1	Home	Bone disease	2	2		1	2	2	2	2		2	2	2	2	For early treatment	1	Helps in treatment	1	1	1	1	1	1	1	1	tertiary	Married	Protestant	Student	one child
098	CO	1	26/04/1992	31	1	2	5	2		5	4	1	Respiratory distress syndrome	2		3		1	Home	Blood disease	2	2		1	2	2	2	2		2	2	2	2	Helps parents to know the status of the baby	1	For early treatment	1	1	1	1	1	1	2	4	No education	Single	Protestant	Informal Employment	Four children and above
099	O.C	1	15/03/1996	27	1	1	1	3		1	2	2		2		2		1	Friends and school	A blood disorder associated with blood loss and painful joints.	2	2		1	2	2	2	2		2	2	2	2	To be detected early	1	For early intervention in case a child is found to have sickle cell.	1	1	1	1	2	1	1	1	tertiary	Married	Pentecostal	Formal employment	Two children
100	CA	1	27/04/2006	17	1	1	1	2		5	1	2		2		3		1	Home	Blood disease	2	2		1	2	2	2	2		2	2	2	2	For early detection	1	For early treatment	1	1	1	1	1	1	1	4	No education	Married	Protestant	Informal Employment	one child
101	PN	1	27/04/2003	20	1	7	5	1		1	1	2		2		1		1	Home	Nothing	2	2		1	2	2	2	2		2	2	2	2	For early detection	1	Helps in management	1	1	1	1	2	1	2	1	tertiary	Single	Roman catholic	Student	one child
102	V.O	1	10/12/1992	30	1	1	4	2		1	2	2		2		2		1	School and hospital	A blood disease	2	2		1	2	2	2	2		2	2	2	2	For mother to know the baby's state on SCD	1	For early detection and initiation on care	1	1	2	0	2	4	2	1	tertiary	Single	Protestant	Formal employment	Two children
103	YA	1	27/01/1996	27	3	8	1	5	SDA	3	1	2		2		3		1	From health officials	It has no cure	2	2		1	2	2	2	2		2	2	2	2	Early detection	1	Early managemt	2	1	1	1	1	1	1	2	Secondary	Married	Others	Informal Employment	one child
104	EA	1	14/04/1998	25	1	1	1	2		5	2	2		2		3		1	School	Blood disorder	2	2		1	2	2	2	2		2	2	2	2	For earlier management	1	For earlier management of the disease	1	1	2	0	2	4	1	4	No education	Married	Protestant	Informal Employment	Two children
105	LM	1	27/04/1992	31	1	7	1	2		3	3	2		2		3		1	Home	Blood disease	2	2		2	2	2	2	2		2	2	2	2	For early detection	2	It's helps in treatment	1	1	2	0	2	4	1	2	Secondary	Married	Protestant	Informal Employment	3 children
106	MAO	1	06/07/1998	25	1	1	1	2		3	3	2		2		3		1	Clinic	Blood disorder	2	2		1	2	2	2	2		2	2	2	2	For earlier management	1	For earlier management	1	1	1	1	2	1	1	2	Secondary	Married	Protestant	Informal Employment	3 children
107	L.A.O	1	09/02/1990	33	1	2	1	3		5	4	2		2		3		1	Community	A disease of the blood	2	2		1	2	2	2	1	Hospital	2	2	2	3	No proper reason given	1	To help the baby	1	1	1	1	1	1	1	4	No education	Married	Pentecostal	Informal Employment	Four children and above
108	W.A.W	1	11/01/1997	26	1	1	1	2		2	1	2		2		3		1	School	A blood disorder associated with blood loss and painful joints	2	2		1	2	2	2	1	Hospital	2	2	2	2	For early detection	1	For mother to know the status of the baby on SCD	1	1	1	1	1	1	1	1	tertiary	Married	Protestant	Informal Employment	one child
109	MO	1	04/08/1996	26	1	1	1	3		3	3	2		2		3		1	Home	It causes weakness of the body	2	2		1	2	2	2	2		2	2	2	2	For early detection	1	For treatment	1	1	1	1	1	1	1	2	Secondary	Married	Pentecostal	Informal Employment	3 children
110	LAM	1	28/04/1987	36	1	6	1	2		3	4	1	Malaria	2		3		1	From school	It is a disease of the bones	2	2		1	2	2	2	1	Hospital	2	2	2	2	For earlier treatment	1	For earlier management	1	1	1	1	1	1	1	2	Secondary	Married	Protestant	Informal Employment	Four children and above
111	FAO	1	20/09/1994	28	1	1	1	1		2	2	2		2		3		1	School	Blood disease	1	1	3	1	2	2	2	1	Hospital	2	2	2	2	For early treatment	1	It's helps in treatment	1	1	1	1	2	1	1	1	tertiary	Married	Roman catholic	Informal Employment	Two children
112	R.A.O	1	04/09/1996	26	1	7	5	2		2	2	2		2		3		1	Family,there is a known sickler	A bood disorder associated with painful joints and blood loss	2	2		1	2	2	2	1	Hospital	2	2	2	2	For mother to know status of baby on SCD	1	For early intervention	1	1	1	1	2	1	2	1	tertiary	Single	Protestant	Informal Employment	Two children
113	SAO	1	02/05/1996	27	1	1	1	2		3	1	2		2		3		1	Home	Bone disease	2	2		1	2	2	2	2		2	2	2	3	For early detection	1	For treatment	1	1	2	0	1	4	1	2	Secondary	Married	Protestant	Informal Employment	one child
114	B.A.	1	01/06/1994	29	1	5	1	2		5	3	2		2		3		1	Friends	A disease associated with painful joints and blood loss	2	2		1	2	2	2	1	Hospital	2	2	2	2	For early detection	1	For early intervention	1	1	1	1	2	1	1	4	No education	Married	Protestant	Informal Employment	3 children
115	JA	1	02/05/2004	19	1	7	4	3		3	2	1	Anaemia	2		3		2		Nothing	2	2		2	2	2	2	2		2	2	2	2	For early detection	1	To aid in treatment	1	1	1	1	1	1	2	2	Secondary	Single	Pentecostal	Informal Employment	Two children
116	MAA	1	02/05/2007	16	2	1	1	3		5	1	2		2		3		1	School	Bone and blood disease	2	2		1	2	2	2	2		2	2	2	2	For treatment	1	For treatment	1	1	1	1	1	1	1	4	No education	Married	Pentecostal	Informal Employment	one child
117	J.A.O	1	09/05/1994	29	1	7	4	3		5	4	2		2		3		1	Hospital	A disease associated with blood loss	2	2		1	2	2	2	1		1	1	2	2	For mother to know	1	For mother to plan early	1	2	2	0	2	4	2	4	No education	Single	Pentecostal	Informal Employment	Four children and above
118	FA	1	02/05/2000	23	1	7	1	3		3	1	2		2		3		1	School	Blood and bone disease	2	2		1	2	2	2	2		2	2	2	2	For early diagnosis and treatment	1	For early treatment	1	1	1	1	1	1	1	2	Secondary	Married	Pentecostal	Informal Employment	one child
119	C.A.O	1	05/11/1988	34	1	1	1	2		5	4	2		2		3		1	Hospital	A disease with painful joints	2	2		1	2	2	2	1		1	1	1	2	For mother to know the Sickle cell state of the baby	1	For early intervention	1	1	1	1	2	2	1	4	No education	Married	Protestant	Informal Employment	Four children and above
120	AA	1	02/05/2003	20	1	7	4	2		3	1	2		2		1		1	Hospital	Blood disease	2	2		1	2	2	2	2		2	2	2	2	For treatment	1	For treatment	1	1	1	1	2	1	2	2	Secondary	Single	Protestant	Student	one child
121	A.A	1	30/12/1992	30	1	1	3	3		2	3	2		2		3		1	Hospital	A blood disease	2	2		1	2	2	2	1		2	2	2	2	For early detection	1	To initiate on care if found to have sickle cell disease	1	1	1	1	2	1	2	1	tertiary	Single	Pentecostal	Informal Employment	3 children
122	QE	1	02/05/2006	17	2	8	5	2		3	1	2		2		1		1	School	Bone disease	2	2		1	2	2	2	1		2	2	2	2	For timely response	1	Helps in treatment	1	1	1	1	1	1	2	2	Secondary	Single	Protestant	Student	one child
123	NAO	1	12/02/2002	21	4	1	5	2		2	1	2		2		1		1	School	It's a blood disorder disease	2	2		1	2	2	2	1		2	2	2	2	For earlier management	1	So as to manage the disease earlier	1	1	1	1	1	1	2	1	tertiary	Single	Protestant	Student	one child
124	M.A.A	1	30/10/2000	22	1	8	1	2		2	2	2		2		2		1	School and hospital	A blood disorder associated with painful joints and anaemia	2	2		1	2	2	2	1		2	2	2	2	For early detection	1	For early intervention if found to have SCD	1	1	1	1	1	1	1	1	tertiary	Married	Protestant	Formal employment	Two children
125	JAO	1	24/12/1984	38	3	5	1	5	SDA	3	4	2		2		3		1	Home	Hereditary disease	2	2		1	2	2	2	1		2	2	2	2	Early detection	1	For early management	2	2	1	1	2	1	1	2	Secondary	Married	Others	Informal Employment	Four children and above
126	JAO	1	24/12/1984	38	3	1	1	5	SDA	3	4	2		2		3		1	Home	Hereditary disease	2	2		1	2	2	2	2		2	2	2	2	Early detection	1	Early management	2	1	1	1	2	1	1	2	Secondary	Married	Others	Informal Employment	Four children and above
127	PMA	1	26/01/2005	18	3	1	1	2		3	1	2		2		4	None	1	Hospital	None	2	2		2	2	2	2	2		2	2	2	2	For early treatment	1	For early treatment	1	1	1	1	1	1	1	2	Secondary	Married	Protestant	Others	one child
128	JA	1	16/05/1992	31	1	6	1	2		2	4	2		2		3		1	School	Blood disease	2	2		1	2	2	2	2		2	2	2	2	For early detection	1	Helps in treatment	1	1	1	1	1	2	1	1	tertiary	Married	Protestant	Informal Employment	Four children and above
129	M.A	1	28/08/1997	25	1	1	1	2		2	1	2		2		3		1	Friends, one of the friends is a known sickler	A disease associated with painful joints,difficulty in walking and anaemia	2	2		1	2	2	2	1		2	2	2	2	For early detection	1	For mother to be prepared psychologically if baby is found to have SCD	1	1	1	1	2	1	1	1	tertiary	Married	Protestant	Informal Employment	one child
130	T.H	1	01/06/2000	23	2	6	1	4		5	4	2		2		3		1	Friends	A disease of blood	2	2		1	2	2	2	2		2	2	1	2	For early detection	1	For mother to know early	1	2	2	0	1	4	1	4	No education	Married	Muslims	Informal Employment	Four children and above
131	MA	1	07/04/1998	25	1	1	4	2		3	3	2		2		4	None	1	My neighbour has a child with sickle cell	Reduce blood in the body	2	2		1	2	2	2	2		2	2	2	2	For early treatment	1	For early treatment	1	1	1	1	1	1	2	2	Secondary	Single	Protestant	Others	3 children
132	QAO	1	10/05/1999	24	3	3	5	1		2	2	2		2		1		1	School	Blood disorder	2	2		1	2	2	2	1		2	2	2	2	For earlier management	1	For earlier management	1	1	1	1	1	1	2	1	tertiary	Single	Roman catholic	Student	Two children
133	RA	1	04/05/1998	25	1	3	1	1		5	4	2		2		3		1	Home	It drains blood	2	2		1	2	2	2	2		2	2	2	2	For early detection	1	Helps in management of the disease	1	1	1	1	2	1	1	4	No education	Married	Roman catholic	Informal Employment	Four children and above
134	J.A	1	21/11/2001	21	1	3	1	1		3	1	2		2		3		1	Family	A blood disorder associated with painful joints	2	2		1	2	2	2	1		2	2	2	2	For early detection	1	For early detection and initiation of care if found to have SCD	1	1	1	1	2	1	1	2	Secondary	Married	Roman catholic	Informal Employment	one child
135	VA	1	05/06/2001	22	1	4	1	2		5	2	2		2		4	None	2		None	2	2		2	2	2	2	2		2	2	2	2	For early treatment	1	For early treatment	1	1	1	1	1	1	1	4	No education	Married	Protestant	Others	Two children
136	JAA	1	02/08/2004	18	3	3	5	5	SDA	3	1	2		2		1		1	School	Eating up blood	2	2		1	2	2	2	2		2	2	2	2	Early detection	1	Early management	1	2	1	1	1	1	2	2	Secondary	Single	Others	Student	one child
137	JO	1	05/05/2004	19	2	2	5	2		3	1	2		2		1		1	School	Blood and bone disease	2	2		1	2	2	2	2		2	2	2	2	For early diagnosis	1	To aid in treatment	1	1	1	1	1	1	2	2	Secondary	Single	Protestant	Student	one child
138	VAO	1	05/05/1996	27	1	1	1	3		5	3	2		2		3		1	School	It causes general body weakness and bone pain	2	2		1	2	2	2	2		2	2	2	2	For early treatment	1	For treatment	1	1	1	1	1	1	1	4	No education	Married	Pentecostal	Informal Employment	3 children
139	LA	1	08/12/1998	24	3	6	5	5	SDA	2	1	2		2		1		1	School	Disease of the children	2	2		1	2	2	2	2		2	2	2	2	Early detection	1	Early management	1	1	1	1	1	1	2	1	tertiary	Single	Others	Student	one child
140	B.A.O	1	11/12/2003	19	1	1	1	3		3	1	2		2		3		1	Village	A disease associated with painful joints	2	2		1	2	2	2	1		2	2	2	2	For early detection	1	For mother to know the status of the baby early	1	1	1	1	2	1	1	2	Secondary	Married	Pentecostal	Informal Employment	one child
141	PA	1	04/05/1998	25	1	6	3	2		3	3	2		2		4	None	1	Home	Disease that reduce blood in the body	2	2		1	2	2	2	1		2	2	2	2	For early treatment	1	For early treatment	1	1	1	1	2	1	2	2	Secondary	Single	Protestant	Others	3 children
142	JVM	1	08/05/1990	33	1	6	1	2		1	2	2		2		2		1	School	It presents with joint pain	2	2		1	2	2	2	2		2	2	2	2	For early treatment	1	For treatment	1	1	1	1	2	1	1	1	tertiary	Married	Protestant	Formal employment	Two children
143	TAO	1	01/04/2003	20	4	1	5	2		2	1	2		2		1		1	In school	Blood disorder	2	2		1	2	2	2	1		2	2	2	2	For earlier management	1	To help manage the disease earlier	1	1	1	1	1	1	2	1	tertiary	Single	Protestant	Student	one child
144	D.A.D	1	01/06/2002	21	1	8	1	3		3	1	2		2		3		1	School	A blood disorder associated with painful joints	2	2		1	2	2	2	1		2	2	2	2	For early detection	1	For early initiation into care if found to have SCD	1	1	1	1	1	1	1	2	Secondary	Married	Pentecostal	Informal Employment	one child
145	EAO	1	08/05/1997	26	1	1	1	3		2	3	2		2		3		1	Hospital	Bone disease	2	2		1	2	2	2	2		2	2	2	2	For early prevention	1	For early treatment	1	1	1	1	1	2	1	1	tertiary	Married	Pentecostal	Informal Employment	3 children
146	MAO	1	01/09/2002	20	1	8	1	2		3	2	2		2		4	None	1	Hospital	Disease of the bones and blood	2	2		1	2	2	2	1		2	2	2	2	For early treatment	1	For early treatment	1	1	1	1	2	1	1	2	Secondary	Married	Protestant	Others	Two children
147	HAT	1	06/12/2002	20	1	6	1	5	SDA	2	2	2		2		3		1	From a friend	Eats blood	2	2		1	2	2	2	2		2	2	2	2	Early detection	1	Early management	1	1	1	1	2	1	1	1	tertiary	Married	Others	Informal Employment	Two children
148	G.A.O	1	30/04/2005	18	1	6	1	2		5	2	2		2		3		1	Village and hospital	A disease of the blood	2	2		1	2	2	2	1		2	2	2	2	For mother to know early	1	For early care if found to have SCD	1	1	1	1	2	1	1	4	No education	Married	Protestant	Informal Employment	Two children
149	CAO	1	15/04/2002	21	4	1	5	2		2	2	2		2		1		1	Television	Blood disorder	2	2		1	2	2	2	1		2	2	2	2	Earlier management	1	To manage the disease earlier	1	1	1	1	1	1	2	1	tertiary	Single	Protestant	Student	Two children
150	JA	1	13/02/2002	21	3	1	5	5	SDA	5	3	2		2		1		1	When people talks about it	Blood disorder	2	2		1	2	2	2	2		2	2	2	2	Early detection	1	Early management	1	1	1	1	2	1	2	4	No education	Single	Others	Student	3 children
151	DAA	1	08/05/1992	31	1	8	5	2		1	1	2		2		2		1	School	Blood disease	1	1	3	1	2	2	2	1	Hospital	2	2	2	2	For early detection	1	For early treatment	1	1	1	1	2	1	2	1	tertiary	Single	Protestant	Formal employment	one child
152	IO	1	12/06/1996	27	1	8	1	1		2	3	2		2		2		1	Hospital	Disease of the bones and blood	2	2		1	2	2	2	2		2	2	2	2	For early treatment	1	For early treatment	1	1	1	0	2	4	1	1	tertiary	Married	Roman catholic	Formal employment	3 children
153	IO	1	12/06/1996	27	1	1	1	1		2	3	2		2		2		1	Hospital	Disease of the bones and blood	2	2		1	2	2	2	2		2	2	2	2	For early treatment	1	For early treatment	1	1	1	0	2	4	1	1	tertiary	Married	Roman catholic	Formal employment	3 children
154	JAA	1	08/05/1986	37	1	8	4	1		5	4	1	Malaria	2		3		1	Social media	Blood disease	2	2		1	2	2	2	2		2	2	2	2	For early detection	1	Helps in treatment	1	1	1	1	1	1	2	4	No education	Single	Roman catholic	Informal Employment	Four children and above
155	MA	1	31/12/2000	22	1	8	4	5	SDA	3	2	2		2		4	Housewife	1	Hospital	Blood disorder	2	2		1	2	2	2	2		2	2	2	2	Early detection	1	Early management	1	1	1	1	2	1	2	2	Secondary	Single	Others	Others	Two children
156	AS	1	08/05/2005	18	2	1	5	2		5	1	2		2		1		2		Blood disease	2	2		2	2	2	2	2		2	2	2	2	For early detection	1	Helps in treatment	1	1	1	1	1	1	2	4	No education	Single	Protestant	Student	one child
157	MAO	1	08/05/2001	22	2	1	1	3		3	2	2		2		3		1	School	Blood and bone disease	2	2		1	2	2	2	2		2	2	2	2	Early detection	1	Early management	2	1	1	1	1	1	1	2	Secondary	Married	Pentecostal	Informal Employment	Two children
158	SA	1	08/05/1996	27	1	1	1	2		1	3	2		2		3		1	School	Blood disease	2	2		1	2	2	2	1		2	2	2	2	For early detection	1	For early treatment	1	1	2	0	2	4	1	1	tertiary	Married	Protestant	Informal Employment	3 children
159	QAO	1	09/05/1998	25	1	5	1	3		3	2	1	Malaria	2		3		1	Social media	Bone disease	2	1	3	1	2	2	2	1	Hospital	2	2	2	2	It's the best time	1	For early treatment	1	1	1	1	1	1	1	2	Secondary	Married	Pentecostal	Informal Employment	Two children
160	RAM	1	08/04/2005	18	4	1	5	2		5	1	2		2		1		1	Seen in hospital	Blood disorder	2	2		1	2	2	2	1		2	2	2	2	For earlier management	2	To help manage the disease earlier	1	1	1	1	1	2	2	4	No education	Single	Protestant	Student	one child
161	A.A	1	01/06/1986	37	1	4	1	2		5	4	2		1	1	3		1	Hospital	A blood disorder associated with painful joints and blood loss	2	2		1	2	2	2	1		2	2	2	2	For early detection	1	For early initiation in care if found to have SCD	1	1	1	1	2	3	1	4	No education	Married	Protestant	Informal Employment	Four children and above
162	CAO	1	08/09/1987	35	1	1	1	2		5	4	2		2		3		1	From my Neighbour	It reduces blood in the body	2	2		1	2	2	2	2		2	2	2	2	For early management	1	For early management	1	1	1	1	2	1	1	4	No education	Married	Protestant	Informal Employment	Four children and above
163	LAO	1	09/05/2005	18	2	1	5	3		3	1	2		2		1		1	School	Blood disease	2	2		1	2	2	2	2		2	2	2	2	That's the right time	1	For early treatment	1	1	1	1	2	2	2	2	Secondary	Single	Pentecostal	Student	one child
164	JAO	1	05/05/2000	23	1	8	1	1		2	2	2		2		4	None	1	School	Disease of the bones and blood	2	2		1	2	2	2	2		2	2	2	2	For early management	1	For early treatment	1	1	1	1	2	1	1	1	tertiary	Married	Roman catholic	Others	Two children
165	JAO	1	05/05/2000	23	1	1	1	1		2	2	2		2		4	None	1	School	Disease of the bones and blood	2	2		1	2	2	2	2		2	2	2	2	For early management	1	For early treatment	1	1	1	1	2	1	1	1	tertiary	Married	Roman catholic	Others	Two children
166	LAO	1	27/09/1997	25	3	8	1	5	Roho	3	2	2		2		3		1	In school	Eating up blood	2	2		1	2	2	2	2		2	2	2	2	Early detection	1	Early management	1	1	2	1	1	1	1	2	Secondary	Married	Others	Informal Employment	Two children
167	EA	1	05/05/1995	28	4	7	1	1		3	1	2		2		3		1	School	It is a blood disorder	2	2		1	2	2	2	1		2	2	2	2	For earlier management	1	To manage disease earlier	1	1	1	1	2	1	1	2	Secondary	Married	Roman catholic	Informal Employment	one child
168	FAo	1	10/05/2004	19	2	8	5	3		3	1	2		2		1		1	School	Bone disease	2	2		1	2	2	2	2		2	2	2	2	For treatment	1	Helps in management	1	1	1	1	1	1	2	2	Secondary	Single	Pentecostal	Student	one child
169	EAO	1	08/07/2001	22	4	1	5	1		3	1	2		2		1		1	Brother suffering from the disease	Blood disorder	2	2		2	2	2	2	2		2	2	2	2	For earlier management	1	To manage the disease earlier	1	1	1	1	1	2	2	2	Secondary	Single	Roman catholic	Student	one child
170	SAA	1	30/08/2004	18	2	1	1	1		3	1	2		2		4	None	1	Hospital	Disease of the bones and blood	2	2		2	2	2	2	2		2	2	2	2	For early treatment	1	For early treatment	1	1	1	1	2	1	1	2	Secondary	Married	Roman catholic	Others	one child
171	JA	1	15/08/2000	22	1	1	5	1		2	1	2		2		1		1	School	Blood disorder	2	2		1	2	2	2	2		2	2	2	2	For earlier management	1	To help manage the disease earlier	1	1	1	1	2	1	2	1	tertiary	Single	Roman catholic	Student	one child
172	J.A.J	1	05/05/1996	27	1	3	1	1		3	2	2		2		3		1	Village	A blood disorder causing pain in the joints	2	2		1	2	2	2	2		2	2	2	2	For early detection	1	For early initiation into care if found to have SCD	1	1	1	1	1	2	1	2	Secondary	Married	Roman catholic	Informal Employment	Two children
173	JO	1	10/05/1990	33	1	1	1	2		2	2	2		2		3		1	School	Blood disorder	2	2		1	2	2	2	2		2	2	2	2	Earlier management	1	To help manage the disease earlier	1	1	1	1	1	1	1	1	tertiary	Married	Protestant	Informal Employment	Two children
174	LAK	1	09/10/2000	22	1	1	5	2		2	2	2		2		1		1	School	Disease that reduces weight, body size of the child	2	2		1	2	2	2	2		2	2	2	2	For early treatment	1	For early treatment	1	1	1	1	2	1	2	1	tertiary	Single	Protestant	Student	Two children
175	EA	1	10/05/1985	38	1	1	1	2		5	4	2		2		3		1	Home	Bone disease	2	2		1	2	2	2	2		2	2	2	2	It's the best time	1	Helps in treatment	1	1	1	1	1	1	1	4	No education	Married	Protestant	Informal Employment	Four children and above
176	HA	1	10/02/1989	34	1	5	1	5	ROHO	5	4	2		2		3		2		Disease of the bones	2	2		1	2	2	2	2		2	2	2	2	For early treatment	1	For early treatment	1	1	1	1	2	1	1	4	No education	Married	Others	Informal Employment	Four children and above
177	GAO	1	04/05/1994	29	1	1	4	2		2	3	2		2		3		1	School	Blood disorder	2	2		1	2	2	2	2		2	2	2	2	For earlier management	1	To help manage the disease earlier	1	1	1	1	1	1	2	1	tertiary	Single	Protestant	Informal Employment	3 children
178	SV	1	10/05/2004	19	2	1	1	3		3	1	2		2		1		1	School	Blood disease	2	2		2	2	2	2	2		2	2	2	2	For early diagnosis	1	To aid in treatment	1	1	1	1	1	1	1	2	Secondary	Married	Pentecostal	Student	one child
179	BAO	1	10/05/1984	39	1	1	1	3		5	4	2		2		3		1	Home	Bone disease	2	2		1	2	2	2	2		2	2	2	2	For early diagnosis	1	Helps in treatment	1	1	1	1	2	1	1	4	No education	Married	Pentecostal	Informal Employment	Four children and above
180	SM	1	02/05/2000	23	1	5	1	4		3	1	2		2		4	None	2		None	2	2		1	2	2	2	2		2	2	2	2	For early treatment	1	For early treatment	1	1	1	1	2	1	1	2	Secondary	Married	Muslims	Others	one child
181	FAO	1	04/05/1989	34	1	1	1	2		5	4	2		2		3		1	From my Neighbour	Disease that reduces blood in the body	2	2		1	2	2	2	2		2	2	2	2	For early treatment	1	For early treatment	1	1	1	1	2	1	1	4	No education	Married	Protestant	Informal Employment	Four children and above
182	DAO	1	08/03/1996	27	1	5	1	2		5	4	2		2		3		1	Neighborhood	Bone disease	2	2		1	2	2	2	2		2	2	2	2	To manage the disease earlier	1	To manage the disease earlier	1	1	1	1	1	1	1	4	No education	Married	Protestant	Informal Employment	Four children and above
183	EAO	1	23/08/1988	34	1	1	1	3		2	3	2		2		2		1	In school	Inherited disease	2	2		1	2	2	2	2		2	2	2	2	Early detection	1	Early management	1	1	1	1	1	1	1	1	tertiary	Married	Pentecostal	Formal employment	3 children
184	CAO	1	10/08/1993	29	1	8	5	3		5	3	2		2		3		1	From friends	Eating bones	2	2		1	2	2	2	2		2	2	2	2	Early detection	1	Early management	1	1	1	1	1	1	2	4	No education	Single	Pentecostal	Informal Employment	3 children
185	SN	1	11/05/2001	22	2	8	1	3		3	3	2		2		3		1	School	It's causes Anaemia	2	2		1	2	2	2	2		2	2	2	2	It's the best time	1	For treatment	1	1	1	1	1	1	1	2	Secondary	Married	Pentecostal	Informal Employment	3 children
186	BA	1	11/05/2000	23	1	1	1	2		3	1	2		2		3		1	School	Bone disease	2	2		1	2	2	2	2		2	2	2	1	It's the right time	1	It helps in treatment	1	1	1	1	2	1	1	2	Secondary	Married	Protestant	Informal Employment	one child
187	SN	1	11/05/2001	22	2	1	1	3		3	3	2		2		3		1	School	It causes Anaemia	2	2		1	2	2	2	2		2	2	2	2	It's the best time	1	For treatment	1	1	1	1	1	1	1	2	Secondary	Married	Pentecostal	Informal Employment	3 children
188	OO	1	10/01/1989	34	1	1	1	2		2	4	2		2		2		1	Hospital	Disease that interfere with red blood cells	2	2		1	2	2	2	1		2	2	2	2	For early intervention	1	For early intervention	1	1	1	1	2	1	1	1	tertiary	Married	Protestant	Formal employment	Four children and above
189	LAA	1	14/04/2004	19	4	5	1	2		3	1	2		2		1		1	School	Blood disorder	2	2		1	2	2	2	2		2	2	2	2	Earlier management	1	To help manage the disease earlier	1	1	1	1	1	1	1	2	Secondary	Married	Protestant	Student	one child
190	SAO	1	13/04/1996	27	1	1	1	1		2	1	2		2		2		1	Television	Disease of the bones	2	2		1	2	2	2	2		2	2	2	2	For early treatment	2	For early treatment	1	1	1	1	2	1	1	1	tertiary	Married	Roman catholic	Formal employment	one child
191	FA	1	11/05/1987	36	1	5	1	3		5	3	1	Still Birth	2		3		1	Home	Bone disease	1	2		2	2	2	2	2		2	2	2	2	It's the right time	1	For treatment	1	1	1	1	1	1	1	4	No education	Married	Pentecostal	Informal Employment	3 children
192	CA	1	05/05/1998	25	1	1	1	2		2	3	2		2		3		1	Television	Blood disorder	2	2		1	2	2	2	2		2	2	2	2	For earlier management	2	To help manage the disease	1	1	1	1	1	1	1	1	tertiary	Married	Protestant	Informal Employment	3 children
193	MAH	1	11/05/1994	29	1	5	1	4		5	2	2		2		3		2		Nothing	2	2		1	2	2	2	2		2	2	2	2	The right time	1	For treatment	1	1	1	1	1	1	1	4	No education	Married	Muslims	Informal Employment	Two children
194	MA	1	16/05/1988	35	1	5	1	2		5	2	2		2		3		1	Neighbor	Disease of the bones	2	2		1	2	2	2	2		2	2	2	2	Earlier management	1	To help manage the disease earlier	1	1	1	1	2	1	1	4	No education	Married	Protestant	Informal Employment	Two children
195	MAO	1	08/06/2000	23	2	1	1	2		5	1	2		2		4	None	2		None	2	2		2	2	2	2	2		2	2	2	2	For early treatment	1	For early treatment	1	1	1	1	1	1	1	4	No education	Married	Protestant	Others	one child
196	SAJ	1	26/02/2000	23	2	1	1	1		3	2	2		2		2		1	From my Neighbour	Disease of the bones	2	2		2	2	2	2	2		2	2	2	2	To prevent the baby from being sick	1	For early treatment	1	1	1	1	1	1	1	2	Secondary	Married	Roman catholic	Formal employment	Two children
197	C.A.O	1	04/10/1992	30	1	2	1	1		3	3	2		2		3		1	Friends	A blood disorder	2	2		1	2	2	2	2		2	2	2	2	For early detection	1	For mother to know the SCD status of the baby.	1	1	1	1	1	1	1	2	Secondary	Married	Roman catholic	Informal Employment	3 children
198	MAO	1	12/05/2000	23	1	2	1	1		3	3	2		2		3		1	Home	It's a killer disease	2	2		1	2	2	2	2		2	2	2	2	It's the right time	1	Helps in early treatment	1	1	1	1	2	1	1	2	Secondary	Married	Roman catholic	Informal Employment	3 children
199	SAO	1	12/05/1998	25	1	2	1	2		2	2	2		2		3		1	School	Bone disease	2	2		1	2	2	2	2		2	2	2	2	It's the right time	1	For early treatment	1	1	1	1	2	1	1	1	tertiary	Married	Protestant	Informal Employment	Two children
200	MAO	1	08/04/1987	36	1	1	1	2		2	2	2		2		3		1	School	Blood disorder	2	2		1	2	2	2	2		2	2	2	2	Earlier management	1	To help manage the disease earlier	1	1	1	1	2	1	1	1	tertiary	Married	Protestant	Informal Employment	Two children
201	BA	1	01/06/2003	20	3	1	1	2		5	1	2		2		4	None	1	From the Neighbours	None	2	2		2	2	2	2	2		2	2	2	2	No reason	1	No reason	1	1	1	1	1	1	1	4	No education	Married	Protestant	Others	one child
202	FAO	1	12/05/1998	25	1	1	1	2		5	3	1	Prematurity	2		3		1	Social media	Blood disease	2	2		1	2	2	2	2		2	2	2	2	It's the right time	1	For early treatment	1	1	1	1	2	2	1	4	No education	Married	Protestant	Informal Employment	3 children
203	M.A.O	1	29/02/1992	31	1	1	1	2		3	4	1	Severe Birth Asphyxia	2		3		1	Hospital	A blood problem with associated body pains	2	2		1	2	2	2	2		2	2	2	2	To be detected early	1	For early intervention	1	1	1	1	1	2	1	2	Secondary	Married	Protestant	Informal Employment	Four children and above
204	BON	1	01/07/1999	24	1	5	1	2		2	1	2		2		4	None	1	School	Disease that reduce blood in the body	2	2		1	2	2	2	2		2	2	2	2	To start early treatment	1	To start early treatment	1	1	1	1	2	1	1	1	tertiary	Married	Protestant	Others	one child
205	AA	1	12/05/1988	35	1	1	1	2		5	4	2		2		3		1	Social media	Blood disease	2	2		1	2	2	2	2		2	2	2	2	Helps in knowing the status of the baby	1	For treatment	1	1	1	1	1	1	1	4	No education	Married	Protestant	Informal Employment	Four children and above
206	JAO	1	06/05/1997	26	1	3	1	2		2	1	2		2		2		1	School	Blood disorder	2	2		1	2	2	2	2		2	2	2	2	Earlier management	1	To help manage the disease earlier	1	1	1	1	2	1	1	1	tertiary	Married	Protestant	Formal employment	one child
207	VAO	1	02/09/2000	22	3	1	1	2		2	1	2		2		4	None	1	School	Disease in the blood	2	2		1	2	2	2	2		2	2	2	2	For early management	1	For early management	1	1	1	1	1	1	1	1	tertiary	Married	Protestant	Others	one child
208	MAO	1	13/04/2005	18	4	1	1	2		5	2	2		2		3		1	Neighbor	Blood disorder	2	2		1	2	2	2	1	Hospital	2	2	2	2	Earlier management	1	To help manage the disease earlier	1	1	1	1	2	1	1	4	No education	Married	Protestant	Informal Employment	Two children
209	FA	1	15/05/1996	27	1	1	1	3		2	1	2		2		3		1	Friend	It's causes children to be sick most of the time	2	2		1	2	2	2	2		2	2	2	2	Helps in knowing the status of the baby	1	For early treatment	1	1	1	1	1	1	1	1	tertiary	Married	Pentecostal	Informal Employment	one child
210	JAO	1	15/05/2000	23	1	3	1	2		3	2	2		2		3		1	School	Bone disease	2	2		1	2	2	2	2		2	2	2	2	For early treatment	1	For proper Management	1	1	1	1	1	2	1	2	Secondary	Married	Protestant	Informal Employment	Two children
211	PAO	1	19/06/1986	37	1	1	1	1		5	3	2		2		3		1	Neighbor	Blood disorder	2	2		1	2	2	2	1	Hospital	2	2	1	2	For earlier management	1	To help manage the disease earlier	1	1	1	1	2	2	1	4	No education	Married	Roman catholic	Informal Employment	3 children
212	JAO	1	05/02/2000	23	1	1	1	2		2	2	2		2		2		1	School	Disease that makes a child sick always	2	2		1	2	2	2	2		2	2	2	2	For early treatment	1	To prevent the baby from being sick	1	1	1	1	1	1	1	1	tertiary	Married	Protestant	Formal employment	Two children
213	MAO	1	14/01/2001	22	1	1	1	2		3	1	2		2		3		1	School	Blood disorder	2	2		1	2	2	2	1	Hospital	2	2	2	2	Earlier management	1	To help manage the disease earlier	1	1	1	1	2	1	1	2	Secondary	Married	Protestant	Informal Employment	one child
214	MAO	1	08/06/1996	27	1	1	1	1		3	2	2		2		3		2		Disease that makes a child look thin and malnourished	2	2		1	2	2	2	2		2	2	2	2	For early treatment	1	For early treatment	1	1	1	1	1	1	1	2	Secondary	Married	Roman catholic	Informal Employment	Two children
215	FAA	1	23/06/1990	33	1	4	1	2		3	4	2		2		4	None	1	Neighbour	Disease that reduces blood in the body	2	2		1	2	2	2	2		2	2	2	2	For early intervention	1	For early treatment	1	1	1	1	2	1	1	2	Secondary	Married	Protestant	Others	Four children and above
216	CL	1	20/06/1996	27	1	1	1	2		2	1	2		2		2		1	School	Blood disorder	2	2		1	2	2	2	1	Hospital	2	2	2	2	Earlier management	1	To help manage the disease earlier	1	1	1	1	1	1	1	1	tertiary	Married	Protestant	Formal employment	one child
217	QAB	1	01/06/1988	35	1	1	1	2		2	3	2		2		2		1	Neighbour	Disease of the bones	2	2		1	2	2	2	2		2	2	2	2	For early management	1	For early management	1	1	1	0	1	4	1	1	tertiary	Married	Protestant	Formal employment	3 children
218	MAA	1	19/02/1992	31	1	4	1	1		1	3	2		2		2		1	Home	Blood disease	2	2		1	2	2	2	2		2	2	2	2	For early detection	1	For early treatment	1	1	1	1	2	1	1	1	tertiary	Married	Roman catholic	Formal employment	3 children
219	SST	1	12/04/2005	18	2	4	5	3		3	1	2		2		1		1	Social media	Bone disease	2	2		1	2	2	2	2		2	2	2	2	It's the right time	1	For early treatment	1	1	1	1	1	1	2	2	Secondary	Single	Pentecostal	Student	one child
220	JAO	1	16/05/1984	39	1	1	1	2		5	4	2		2		4	Small scale business	1	Neighbor	Bone disease	2	2		1	2	2	2	1		2	2	2	2	Earlier management	1	To help manage the disease earlier	1	1	1	1	2	1	1	4	No education	Married	Protestant	Others	Four children and above
221	CAO	1	16/05/1990	33	1	8	2	5	ROHO	5	4	2		2		3		1	Hospital	Disease of the blood	2	2		1	2	2	2	2		2	2	2	2	For early treatment	1	For early treatment	1	1	1	1	2	1	1	4	No education	Married	Others	Informal Employment	Four children and above
222	OSA	1	21/07/2000	22	3	1	1	5	SDA	3	1	2		2		4	Housewife	1	From TV	It's affects the health of individual	2	2		1	2	2	2	2		2	2	2	2	Early detection	1	Early management is	1	1	1	1	2	1	1	2	Secondary	Married	Others	Others	one child
223	MAO	1	13/04/1983	40	4	5	2	2		5	4	2		2		4	Farmer	1	Neighbor	Blood disorder	2	2		2	2	2	2	2		2	2	2	2	Earlier management	1	To help manage the disease earlier	1	1	1	1	2	2	1	4	No education	Married	Protestant	Others	Four children and above
224	CAO	1	12/08/2003	19	3	5	5	5	ROHO	3	1	2		2		4	Housewife	1	From the radio	Eating up bones	2	2		1	2	2	2	2		2	2	2	2	Early detection	1	Early management	1	1	1	1	2	1	2	2	Secondary	Single	Others	Others	one child
225	MA	1	16/05/2000	23	1	1	1	1		2	2	2		2		3		1	School	It's makes children weak	2	2		1	2	2	2	2		2	2	2	2	It's the right time	1	For treatment	1	1	1	1	1	1	1	1	tertiary	Married	Roman catholic	Informal Employment	Two children
226	MAA	1	19/06/2003	20	2	5	5	1		3	1	2		2		1		1	School	Disease that destroy white blood cells	2	2		1	2	2	2	2		2	2	2	2	For early treatment	1	For early treatment	1	1	1	1	2	1	2	2	Secondary	Single	Roman catholic	Student	one child
227	BAL	1	12/03/1997	26	1	5	1	2		3	2	2		2		3		1	School	It causes Anaemia	2	2		1	2	2	2	2		2	2	2	2	For early detection	1	It's helps in early treatment	1	1	1	1	2	1	1	2	Secondary	Married	Protestant	Informal Employment	Two children
228	AAJ	1	10/04/2002	21	1	1	5	1		3	1	2		2		4	None	1	School	Disease that reduces blood in the body	2	2		1	2	2	2	2		1	2	2	2	For the treatment	1	For early treatment	1	1	1	1	2	1	2	2	Secondary	Single	Roman catholic	Others	one child
229	MA	1	10/04/1996	27	1	1	1	1		3	2	2		2		3		1	Hospital	Bone and blood disorder	2	2		1	2	2	2	1		2	2	2	2	To help control the disease earlier	1	To manage the disease earlier	1	1	1	1	1	1	1	2	Secondary	Married	Roman catholic	Informal Employment	Two children
230	FA	1	17/05/2003	20	2	1	5	1		3	2	2		2		1		1	School	It makes children weak	2	2		2	2	2	2	2		2	2	2	2	It's the right time	1	Helps in treatment	1	1	1	1	1	1	2	2	Secondary	Single	Roman catholic	Student	Two children
231	SAO	1	14/06/2001	22	3	1	1	5	Voice of salvation	3	3	2		2		3		1	Hospital	Eating up blood	2	2		1	2	2	2	2		2	2	2	2	Early detection	1	Early management	2	2	1	1	2	1	1	2	Secondary	Married	Others	Informal Employment	3 children
232	LAO	1	19/04/2004	19	4	5	5	2		3	1	2		2		1		1	School	Blood disorder	2	2		1	2	2	2	1		2	2	2	2	Earlier management	1	To help manage the disease earlier	1	1	1	1	2	1	2	2	Secondary	Single	Protestant	Student	one child
233	N.A.O	1	07/08/1993	29	1	5	1	1		5	4	1	Fetal distress	2		3		1	Village	A blood disorder associated with painful joints	2	2		1	2	2	2	1		2	2	2	2	For early detection	1	For mother to know status of the baby.	1	1	1	1	1	1	1	4	No education	Married	Roman catholic	Informal Employment	Four children and above
234	N.A.O	1	07/08/1993	29	1	1	1	1		5	4	1	Fetal distress	2		3		1	Village	A dlood disorder associated with blood loss and painful joints	2	2		1	2	2	2	1		2	2	2	2	For early detection	1	For eariinitiation into care if found to have SCD	1	1	1	1	1	1	1	4	No education	Married	Roman catholic	Informal Employment	Four children and above
235	SAO	1	17/05/2000	23	1	1	1	1		2	2	2		2		3		1	School	It weaken bones	2	2		2	2	2	2	2		2	2	2	2	It's the right time	1	Helps in treatment	1	1	2	0	1	4	1	1	tertiary	Married	Roman catholic	Informal Employment	Two children
236	CAO	1	02/11/1996	26	1	6	1	1		3	4	2		2		3		1	Hospital	Blood disease	2	2		1	2	2	2	2		2	2	2	2	It's the right time	1	Helps in management	1	1	1	1	2	1	1	2	Secondary	Married	Roman catholic	Informal Employment	Four children and above
237	CA	1	15/08/1996	26	1	1	1	2		1	1	2		2		2		1	School	Blood disorder	2	2		1	2	2	2	2		2	2	2	2	Earlier management	1	To help manage the disease earlier	1	1	2	0	2	4	1	1	tertiary	Married	Protestant	Formal employment	one child
238	B.A.O	1	01/06/1989	34	3	6	2	2		5	4	2		2		3		1	Hospital and Over media	A blood disorder	2	2		1	2	2	2	1		2	2	2	2	For early detection	1	For mother to know the sickle cell status of the baby.	1	1	1	1	1	1	1	4	No education	Married	Protestant	Informal Employment	Four children and above
239	DAO	1	12/04/1989	34	1	1	2	2		5	4	2		2		4	Small business	1	Neighbor	Bone disease	2	2		1	2	2	2	1		2	2	2	2	Earlier management	1	To help manage the disease earlier	1	1	1	1	1	2	1	4	No education	Married	Protestant	Others	Four children and above
240	CA	1	19/06/1998	25	1	6	1	5	SDA	3	2	2		2		3		1	School	Eating up blood in the body	2	2		1	2	2	2	2		2	2	2	2	Early detection	1	Early management	1	1	1	1	2	1	1	2	Secondary	Married	Others	Informal Employment	Two children
241	CAO	1	07/10/1988	34	1	1	3	1		5	4	2		2		3		1	Hospital	Disease of the bones	2	2		1	2	2	2	2		2	2	2	2	For early treatment	1	For early treatment	1	2	1	1	1	1	2	4	No education	Single	Roman catholic	Informal Employment	Four children and above
242	E.A.O	1	20/03/1992	31	1	1	1	2		5	4	2		2		3		1	Hospital	A blood disease	2	2		1	2	2	2	1		2	2	2	2	For early detection	1	To start early care if found to have SCD	1	1	1	1	1	1	1	4	No education	Married	Protestant	Informal Employment	Four children and above
243	PAO	1	10/06/2001	22	1	6	1	2		3	2	2		2		4	None	2		Disease of the bones	2	2		1	2	2	2	2		2	2	2	2	For early treatment	1	For early treatment	1	1	1	1	1	1	1	2	Secondary	Married	Protestant	Others	Two children
244	EA	1	12/01/1993	30	3	1	1	1		5	4	1	Sickle cell disease	2		3		1	From Hospital	Blood disorder associated with painful joints	2	2		1	2	2	2	2		2	2	2	2	Early detection	1	Early management	2	1	1	1	2	3	1	4	No education	Married	Roman catholic	Informal Employment	Four children and above
245	C.A.K	1	14/12/1994	28	1	1	1	3		5	2	2		2		3		1	Neighbours	A disease consuming blood and the baby has pain in the joints	2	2		1	2	2	2	1		2	2	2	2	Early detection	1	For mother to know the Sickle cell status of the baby	1	1	1	1	1	1	1	4	No education	Married	Pentecostal	Informal Employment	Two children
246	SMO	1	03/01/2004	19	3	6	5	1		3	1	2		2		1		1	School	Disease of the bones and blood	2	2		1	2	2	2	2		2	2	2	2	For early management	1	For early management	1	1	1	1	1	1	2	2	Secondary	Single	Roman catholic	Student	one child
247	SM	1	19/05/1986	37	1	1	1	3		3	1	2		2		3		1	Hospital	Blood disease	2	2		1	2	2	2	2		2	2	2	2	It's the right time	1	Helps in treatment	1	1	1	1	2	1	1	2	Secondary	Married	Pentecostal	Informal Employment	one child
248	MA	1	29/09/1997	25	4	1	1	2		2	1	2		2		4	Business	1	School	Blood disorder	2	2		2	2	2	2	1		2	2	2	2	For earlier management	1	To help manage the disease earlier	1	1	1	1	1	1	1	1	tertiary	Married	Protestant	Others	one child
249	R A.O	1	01/06/2004	19	1	3	1	2		3	1	2		2		1		1	School	A disease of the blood	2	2		1	2	2	2	1		1	2	2	2	For early detection	1	For early intervention	1	1	1	1	2	2	1	2	Secondary	Married	Protestant	Student	one child
250	LAO	1	19/12/1995	27	1	7	1	2		3	2	2		2		4	NONE	1	Hospital	Disease of the bones	2	2		1	2	2	2	2		2	2	2	2	For early treatment	1	For early treatment	1	1	1	1	2	1	1	2	Secondary	Married	Protestant	Others	Two children
251	C.A.	1	11/05/1997	26	1	1	5	2		2	1	2		2		1		1	School	A blood problem with associated joint pains and anaemia	2	2		1	2	2	2	1		1	2	2	2	For early detection.	1	For early intervention	1	1	1	1	2	1	2	1	tertiary	Single	Protestant	Student	one child
252	ZO	1	24/12/1996	26	1	1	1	2		2	1	2		2		3		1	School	Blood disorder	2	2		1	2	2	2	1		2	2	2	2	Earlier management	1	To help manage the disease earlier	1	1	1	1	1	1	1	1	tertiary	Married	Protestant	Informal Employment	one child
253	SAO	1	12/02/1981	42	1	6	1	2		1	4	2		2		2		1	From the media	Life long disease	2	2		1	2	2	2	1		2	2	2	2	Avoid future occurance	1	It's right	1	1	1	1	2	1	1	1	tertiary	Married	Protestant	Formal employment	Four children and above
254	SAP	1	16/06/2002	21	3	1	1	5	Roho	3	2	2		2		3		1	School	Disease of the bones	2	2		1	2	2	2	2		2	2	2	2	Early detection	1	Early management	1	1	1	1	2	2	1	2	Secondary	Married	Others	Informal Employment	Two children
255	GAO	1	22/05/2003	20	1	1	5	2		3	1	2		2		1		1	School	Causes Anaemia and joint pain	2	2		1	2	2	2	2		2	2	2	2	For diagnosis	1	For early treatment	1	2	2	0	1	1	2	2	Secondary	Single	Protestant	Student	one child
256	VPN	1	22/05/1992	31	1	3	1	2		2	3	2		2		2		1	School	It causes weakness of bones	2	2		1	2	2	2	2		2	2	2	2	For early detection	1	For easy management of the disease	1	1	1	1	2	1	1	1	tertiary	Married	Protestant	Formal employment	3 children
257	EAO	1	14/08/2003	19	3	3	5	5	ROHO	3	1	2		2		1		1	Home	My aunty has a child with sickle cell	2	2		1	2	2	2	2		2	2	2	2	For early intervention	1	For early intervention	1	1	1	1	1	1	2	2	Secondary	Single	Others	Student	one child
258	SA	1	23/11/1993	29	1	3	1	2		3	2	2		2		3		1	School	Blood disorder	2	2		1	2	2	2	1		2	2	2	2	Earlier management	1	To help manage the disease earlier	1	1	1	1	1	1	1	2	Secondary	Married	Protestant	Informal Employment	Two children
259	JAO	1	11/06/1996	27	1	3	1	1		3	3	2		2		3		1	School	Blood disorder	2	2		1	2	2	2	1		2	2	2	2	Earlier management	2	To help manage the disease earlier	2	1	1	1	2	1	1	2	Secondary	Married	Roman catholic	Informal Employment	3 children
260	RAD	1	16/04/2003	20	3	3	5	2		3	1	2		2		1		1	From a friend	Disease of the bones	2	2		2	2	2	2	2		2	2	2	2	For early treatment	1	For early treatment	1	1	1	1	2	2	2	2	Secondary	Single	Protestant	Student	one child
261	RAO	1	22/05/2000	23	1	4	1	2		3	1	2		2		3		1	Home	Blood disease	2	2		1	2	2	2	2		2	2	2	2	For early treatment	1	For early treatment	1	1	2	0	2	4	1	2	Secondary	Married	Protestant	Informal Employment	one child
262	JA	1	05/01/1998	25	3	4	1	5	SDA	2	2	2		2		2		1	Community	Blood disorder	2	2		1	2	2	2	2		2	2	2	2	Early detection	1	Early management	1	1	1	1	2	1	1	1	tertiary	Married	Others	Formal employment	Two children
263	LA	1	12/12/1995	27	1	1	2	2		5	3	2		2		4	House wife	1	School	Blood disorder	2	2		1	2	2	2	2		2	2	2	2	Earlier management	1	To help manage the disease earlier	1	1	1	1	2	1	1	4	No education	Married	Protestant	Others	3 children
264	DAA	1	22/05/1998	25	1	1	1	2		3	2	2		2		3		1	Home	It causes Anaemia	2	2		1	2	2	2	2		2	2	2	2	For early detection	1	It helps in treatment	1	1	1	1	2	3	1	2	Secondary	Married	Protestant	Informal Employment	Two children
265	OSA	1	03/06/2003	20	1	1	5	2		1	1	2		2		1		1	In the hospital and from my family members	Its dangerous	1	2		2	2	2	2	2		1	2	2	2	The earlier you realise the results the better for future preparation	1	It helps in early preparation hospital wise and in health wise	1	1	1	1	2	1	2	1	tertiary	Single	Protestant	Student	one child
266	M.A.O	1	01/06/1998	25	2	3	5	2		5	1	2		2		3		1	She is a known sickler	A blood disorder associated with painful joints	1	1	1	1	2	2	2	1	Hospital	2	2	2	2	Early detection	1	For early intervention	1	1	1	1	1	2	2	4	No education	Single	Protestant	Informal Employment	one child
267	I.J.A	1	20/05/2004	19	2	3	5	5	Legio Maria	3	1	2		2		1		1	Family, Nephew is a known sickler	A blood disorder associated with painful joints	2	2		1	2	2	2	1		1	2	2	2	For early detection	1	For early detection and intervention	1	1	1	1	1	2	2	2	Secondary	Single	Others	Student	one child
268	ZOA	1	23/05/1980	43	1	1	1	3		5	4	1	Acute Gastroenteritis	2		3		2		Social media	2	2		1	2	2	2	2		2	2	2	2	It's the right time	1	For early treatment	1	1	1	1	2	1	1	4	No education	Married	Pentecostal	Informal Employment	Four children and above
269	MA	1	09/08/2002	20	2	1	1	5	Full gospel	3	1	2		2		3		1	In the family	Blood disorder	2	2		1	2	2	2	2		2	2	2	2	Early detection	1	Early management	1	1	1	1	2	1	1	2	Secondary	Married	Others	Informal Employment	one child
270	YA	1	23/05/2000	23	1	1	1	2		3	1	2		2		3		1	School	Blood disease	2	2		1	2	2	2	2		2	2	2	2	For early detection	1	For treatment	1	1	1	1	1	1	1	2	Secondary	Married	Protestant	Informal Employment	one child
271	CAO	1	01/06/1997	26	1	1	2	2		5	3	1	Prolonged labour	2		3		1	From the family	Disease associated with blood loss	2	2		1	2	2	2	1		2	2	2	2	For early treatment	1	For early treatment	1	1	1	1	1	2	1	4	No education	Married	Protestant	Informal Employment	3 children
272	JA	1	10/10/1998	24	1	3	1	2		2	1	2		2		3		1	Home	It causes weakness of the bones	2	2		1	2	2	2	2		2	2	2	2	It's the right time	1	Helps in treatment	1	1	1	1	2	1	1	1	tertiary	Married	Protestant	Informal Employment	one child
273	R.A.A	1	25/10/2000	22	1	3	1	5	A.I.C	2	1	1	Miscarriage	2		3		1	From a friend,who had a sickler	A blood disorder associated with joint pains and blood loss	2	2		1	2	2	2	1		2	2	2	2	For early detection	1	For early intervention if found to have SCD	1	1	1	1	1	1	1	1	tertiary	Married	Others	Informal Employment	one child
274	MAO	1	04/05/1988	35	3	1	2	5	SDA	5	4	2		2		3		1	At home	She kno nothing about sickle cell	2	2		2	2	2	2	2		2	2	2	2	Early detection	1	Early management	1	1	1	1	1	3	1	4	No education	Married	Others	Informal Employment	Four children and above
275	VA	1	24/05/1990	33	1	1	1	2		2	3	2		2		2		1	Home	Blood disease	2	2		2	2	2	2	2		2	2	2	2	It's the right time	1	Helps in treatment	1	1	1	1	2	1	1	1	tertiary	Married	Protestant	Formal employment	3 children
276	WA	1	25/05/1988	35	1	1	1	3		5	1	2		2		3		1	School	Bone disease	2	2		1	2	2	2	2		2	2	2	2	It's the right time	1	For early treatment	1	1	1	1	1	1	1	4	No education	Married	Pentecostal	Informal Employment	one child
277	PG	1	15/04/1986	37	1	3	1	2		1	2	2		2		3		1	School	Blood disorder	2	2		1	2	2	2	1		2	2	2	2	For earlier management	1	To help manage the disease earlier	1	1	1	1	2	1	1	1	tertiary	Married	Protestant	Informal Employment	Two children
278	MKK	1	30/01/2003	20	1	3	5	1		1	1	2		2		1		1	School	Disease of the bones	2	2		1	2	2	2	2		2	2	2	2	For early management	1	For early treatment	1	1	1	1	1	1	2	1	tertiary	Single	Roman catholic	Student	one child
279	MAO	1	25/05/1998	25	1	1	1	3		2	2	2		2		3		1	School	It causes weakness of the body	2	2		1	2	2	2	2		2	2	2	2	It's the right time	1	Helps in treatment	1	1	1	1	1	1	1	1	tertiary	Married	Pentecostal	Informal Employment	Two children
280	MA	1	25/05/1984	39	1	1	1	1		2	3	2		2		2		1	School	Blood disorder	2	2		1	2	2	2	2		2	2	2	2	Earlier management	1	To help control the disease earlier	1	1	1	1	2	1	1	1	tertiary	Married	Roman catholic	Formal employment	3 children
281	RAO	1	22/05/1990	33	1	1	1	2		2	3	2		2		3		1	Television	It's kills	2	2		1	2	1	2	2		2	2	2	3	Because the child now stable	1	For early treatment	1	1	1	1	2	1	1	1	tertiary	Married	Protestant	Informal Employment	3 children
282	CA	1	25/05/2000	23	1	4	5	2		3	1	2		2		4	Saloonist	1	Neighborhood	Disease of the bones	2	2		1	2	1	1	1		2	2	2	2	Earlier management	1	To help manage the disease earlier	1	1	1	1	2	1	2	2	Secondary	Single	Protestant	Others	one child
283	Y.N	1	04/04/2004	19	1	1	1	1		5	1	2		2		4	None	1	Neighbours	A blood disease	2	2		1	2	2	2	1		1	2	2	2	For early detection	1	For early intervention	1	1	1	1	1	1	1	4	No education	Married	Roman catholic	Others	one child
284	CAJ	1	26/05/2002	21	1	3	1	2		1	1	2		2		1		1	School	Bone disease	2	2		1	2	2	2	2		2	2	2	2	For early prevention before the advertisement of the disease	1	For early treatment	1	1	1	1	1	1	1	1	tertiary	Married	Protestant	Student	one child
285	BA	1	26/05/1988	35	1	1	1	5	Nomiah church	3	4	2		2		3		2		Nothing	2	2		2	2	2	2	2		2	2	2	2	Early detection	1	Early management	1	1	1	1	2	2	1	2	Secondary	Married	Others	Informal Employment	Four children and above
286	NA	1	09/05/2001	22	3	1	1	5	Roho	3	2	2		2		3		1	Radio	Blood disease	2	2		1	2	2	2	2		2	2	2	2	Early detection	1	Early management	1	1	1	1	2	1	1	2	Secondary	Married	Others	Informal Employment	Two children
287	BAO	1	26/05/1996	27	1	1	1	2		3	2	2		2		3		1	School	Blood disease	2	2		1	2	2	2	2		2	2	2	2	It's the right time	1	Helps in treatment	1	1	1	1	2	1	1	2	Secondary	Married	Protestant	Informal Employment	Two children
288	LA	1	15/04/1985	38	3	2	1	5	Full gospel	5	4	2		2		3		1	Village	Disorder of the bones	2	2		1	1	2	2	2		2	2	2	2	Early detection	1	Early management	1	1	1	1	1	2	1	4	No education	Married	Others	Informal Employment	Four children and above
289	B.A.O	1	24/09/2002	20	1	1	5	5	PEFA	3	2	2		2		1		1	School	A blood disease associated with painful joints	2	2		1	2	2	2	1		1	2	2	2	Early detection	1	For early management if found to have SCD	1	1	1	1	2	1	2	2	Secondary	Single	Others	Student	Two children
290	B.A.O	1	24/09/2002	20	1	1	5	5	PEFA	3	2	2		2		1		1	School	A blood disease	2	2		1	2	2	2	1		2	2	2	2	Early detection	1	For early intervention if found to have SCD	1	1	1	1	2	1	2	2	Secondary	Single	Others	Student	Two children
291	LMO	1	29/05/1987	36	1	1	1	2		3	4	2		2		3		1	Social media	It causes Anaemia	2	2		1	2	2	2	2		2	2	2	2	It's the right time	1	Helps in treatment	1	1	1	1	2	2	1	2	Secondary	Married	Protestant	Informal Employment	Four children and above
292	H.A	1	14/11/1989	33	1	1	1	5	Power of Jesus around the world	5	4	2		2		3		1	Hospital	A disease of blood associated with painful joints	2	2		1	2	2	2	1		1	2	2	2	To be detected earlier	1	For early management if found to have SCD	1	1	1	1	1	1	1	4	No education	Married	Others	Informal Employment	Four children and above
293	HAO	1	24/01/1999	24	1	1	1	5	SDA	3	2	2		2		3		1	From a colleague	Ablood disorder	2	2		1	2	2	2	2		2	2	2	2	Early detection	1	Early management	1	1	1	1	2	1	1	2	Secondary	Married	Others	Informal Employment	Two children
294	AA	1	03/03/2002	21	1	1	5	2		1	1	2		2		1		1	Extended family	Blood disorder	2	2		1	2	2	2	1		2	2	2	2	For earlier management	1	To help manage the disease earlier	1	1	1	1	1	1	2	1	tertiary	Single	Protestant	Student	one child
295	L.K.O	1	05/05/2003	20	1	6	1	3		3	1	2		2		4	Shopkeeper	1	School	A blood disease	2	2		1	2	2	2	1		1	2	2	2	For early detection	1	For early intervention	1	1	1	1	2	1	1	2	Secondary	Married	Pentecostal	Others	one child
296	JA	1	29/05/1992	31	1	6	1	3		5	4	2		2		3		1	Hospital	Blood disease	2	2		1	2	2	2	2		2	2	2	2	It's the right time	1	For early management	1	1	2	0	2	4	1	4	No education	Married	Pentecostal	Informal Employment	Four children and above
297	IAN	1	29/05/1997	26	1	1	1	2		2	1	2		2		2		1	School	Inheritable	2	2		1	2	2	2	1		2	2	2	2	It's the right time	1	Helps in treatment	1	1	2	0	1	4	1	1	tertiary	Married	Protestant	Formal employment	one child
298	LAO	1	10/06/2003	20	3	1	5	2		3	1	2		2		1		1	School	Disease of the bones	2	2		1	2	2	2	1		2	2	2	2	For early treatment	1	For early treatment	1	1	1	1	1	1	2	2	Secondary	Single	Protestant	Student	one child
299	COO	1	12/05/2004	19	3	6	2	5	SDA	3	1	2		2		3		1	Market	Disorder of the blood	2	2		1	2	2	2	2		2	2	2	2	Early detection	1	Early management	1	1	1	1	2	1	1	2	Secondary	Married	Others	Informal Employment	one child
300	LA	1	29/05/1997	26	1	1	1	3		5	3	1	Still Birth	2		3		1	Home	Blood disease	2	2		1	2	2	2	2		2	2	2	2	It's the right time	1	Helps in management	1	1	1	1	1	1	1	4	No education	Married	Pentecostal	Informal Employment	3 children
301	DA	1	11/05/2005	18	4	8	1	2		3	1	2		2		4	House wife	1	Brother ails from the disease	Blood disorder	2	2		1	2	2	2	1		2	2	2	2	To help manage the disease earlier	1	To help control the disease	1	1	1	1	2	1	1	2	Secondary	Married	Protestant	Others	one child
302	C.A.O	1	01/06/1990	33	1	1	1	1		5	3	1	Miscarriage	2		3		1	Hospital	A disease of the blood	2	2		1	2	2	2	1		1	2	2	2	For early detection	1	For early intimation into care if found to have SCD	1	1	1	1	1	1	1	4	No education	Married	Roman catholic	Informal Employment	3 children
303	LA	1	30/04/1998	25	1	1	1	2		3	2	2		2		3		1	Neighbor	Blood disorder	2	2		1	2	2	2	1		2	2	2	2	Earlier management	1	To help manage the disease earlier	1	1	1	1	1	1	1	2	Secondary	Married	Protestant	Informal Employment	Two children
304	UAO	1	01/06/1989	34	1	7	1	2		5	4	2		2		3		1	Hospital	Disease that affect the level of the blood	2	2		1	2	2	2	2		2	2	2	2	For early treatment	1	For early treatment	1	1	1	1	1	2	1	4	No education	Married	Protestant	Informal Employment	Four children and above
305	BA	1	24/11/1996	26	3	1	1	5	SDA	3	3	2		2		3		1	From the neighbor's	Ablood disorder	2	2		1	2	2	2	1		2	2	2	2	Early detection	1	Early management	1	1	1	1	1	1	1	2	Secondary	Married	Others	Informal Employment	3 children
306	VO	1	05/12/1998	24	1	8	1	2		3	1	2		2		3		1	School	Blood disorder	2	2		1	2	2	2	1		2	2	2	2	To help manage the disease earlier	1	To help control the disease earlier	1	1	1	1	2	1	1	2	Secondary	Married	Protestant	Informal Employment	one child
307	FAO	1	11/11/1992	30	1	2	1	3		3	4	2		2		3		1	Home	It causes Anaemia	2	2		1	2	2	2	2		2	2	2	2	It's the right time	1	Helps in treatment	1	1	1	1	2	1	1	2	Secondary	Married	Pentecostal	Informal Employment	Four children and above
308	MAJ	1	31/05/1995	28	1	2	2	1		5	4	2		2		3		1	From the Neighbour	Disease that reduce blood from the body	2	2		1	2	2	2	2		2	2	2	2	For early treatment	1	For early treatment	1	1	1	0	1	4	1	4	No education	Married	Roman catholic	Informal Employment	Four children and above
309	DAO	1	12/06/1999	24	1	2	1	1		3	2	2		2		4	Business	1	Neighborhood	Blood disorder	2	2		1	2	2	2	1		2	2	2	2	Earlier management	1	To help manage the disease earlier	1	1	1	1	1	1	1	2	Secondary	Married	Roman catholic	Others	Two children
310	JS	1	03/02/1999	24	1	3	1	3		2	1	2		2		3		2		Blood disease	2	2		1	2	2	2	2		2	2	2	2	Best timing	1	Helps in controlling the disease	1	1	1	1	1	1	1	1	tertiary	Married	Pentecostal	Informal Employment	one child
311	EA	1	25/12/1988	34	1	2	1	2		1	3	2		2		2		1	Hospital	Blood disease	2	2		1	2	2	2	2		2	2	2	2	It's the right time	1	For early treatment	1	1	1	1	1	1	1	1	tertiary	Married	Protestant	Formal employment	3 children
312	CO	1	02/03/2000	23	1	4	1	5	SDA	3	2	2		2		3		1	From the children who have the disease	A blood disorder	2	2		1	2	2	2	2		2	2	2	2	Early detection	1	Early management	2	1	1	1	2	1	1	2	Secondary	Married	Others	Informal Employment	Two children
313	LAO	1	25/12/1992	30	3	1	1	5	Demio	3	4	2		2		3		1	Neighbors	Adisease of the blood	2	2		2	2	2	2	2		2	2	2	2	Early detection	1	Early management	1	1	1	1	2	2	1	2	Secondary	Married	Others	Informal Employment	Four children and above
314	E.A.O	1	25/05/1999	24	1	1	1	5	Last Call	3	2	2		2		4	Businesslady	1	Media and Hospitals	A blood disease	2	2		1	2	2	2	2		1	2	2	2	For early detection	1	For early management if found to have SCD	1	1	1	1	2	3	1	2	Secondary	Married	Others	Others	Two children
315	M.A.O	1	01/06/1985	38	1	8	1	2		5	4	1	Complicated malaria	2		4	Peasant farmer	1	Hospital	A blood disease	2	2		1	2	2	2	2		1	2	2	2	For early detection	1	For early care	1	1	1	1	2	1	1	4	No education	Married	Protestant	Others	Four children and above
316	MRM	1	07/07/1991	32	1	1	1	1		2	3	2		2		2		1	From school	Adisorder of the blood	2	2		1	2	2	2	2		2	2	2	2	Early detection	1	Early management	1	1	1	1	2	2	1	1	tertiary	Married	Roman catholic	Formal employment	3 children
317	IA	1	06/05/2003	20	1	1	1	2		3	1	2		2		3		1	School	Blood disorder	2	2		1	2	2	2	1		2	2	2	2	For earlier management	1	To help manage the disease earlier	1	1	1	1	2	2	1	2	Secondary	Married	Protestant	Informal Employment	one child
318	DAA	1	12/12/1999	23	1	5	1	5	SDA	3	1	2		2		3		1	From the news	Blood disorder	2	2		2	2	2	2	2		2	2	2	2	Early detection	1	Early management	1	1	1	1	1	1	1	2	Secondary	Married	Others	Informal Employment	one child
319	N.A.O	1	10/02/2005	18	2	1	5	2		3	1	2		2		1		1	School	A blood disease	2	2		1	2	2	2	1		2	2	2	2	For early detection	1	For early intervention	1	1	1	1	1	1	2	2	Secondary	Single	Protestant	Student	one child
320	C.A.O	1	02/06/1986	37	1	4	1	2		5	4	2		2		3		1	Hospital	A disease of the blood.	2	2		1	2	2	2	2		1	2	2	2	For early detection	1	For early intervention	1	1	1	1	1	1	1	4	No education	Married	Protestant	Informal Employment	Four children and above
321	AAO	1	02/06/2001	22	3	2	5	5	SDA	3	1	2		2		3		1	Tv	A blood disorder	2	2		1	1	2	2	2		2	2	2	2	Early detection	1	Early management	1	1	1	1	1	1	2	2	Secondary	Single	Others	Informal Employment	one child
322	M.A.O	1	10/05/2003	20	1	1	5	5	Legio Maria	2	2	2		2		1		1	School and home	A blood disease associated with painful joints	2	2		1	2	2	2	1		1	2	2	2	For early detection	1	For early intervention if found to have SCD	1	1	1	1	2	1	2	1	tertiary	Single	Others	Student	Two children
323	M.A.O	1	10/05/2003	20	1	8	5	2		2	2	2		2		1		1	School and home	A blood disease associated with painful joints	2	2		1	2	2	2	1		1	2	2	2	For early detection	1	For early intervention if found to have SCD	1	1	1	1	2	1	2	1	tertiary	Single	Protestant	Student	Two children
324	MAL	1	06/06/2000	23	1	1	1	3		2	1	2		2		3		1	Home	It causes one to be most frequently	2	2		1	2	2	2	2		2	2	2	2	Best time	1	Helps in treatment of the disease	1	1	1	1	1	1	1	1	tertiary	Married	Pentecostal	Informal Employment	one child
325	CA	1	02/06/1998	25	3	1	5	5	SDA	5	1	2		2		3		2		Ablood disorder	2	2		1	1	2	2	2		2	2	2	2	Early detection	1	Early management	1	1	1	1	1	1	2	4	No education	Single	Others	Informal Employment	one child
326	MAO	1	02/06/1998	25	1	5	1	5	Foundation	5	2	2		2		3		1	From media	Blood disorder	2	2		1	2	2	2	2		2	2	2	2	Early detection	1	Early management	1	1	1	1	2	2	1	4	No education	Married	Others	Informal Employment	Two children
327	MAO	1	02/06/1998	25	1	1	1	2		5	2	2		2		3		1	Media	Blood disorder	2	2		1	2	2	2	1		2	2	2	2	To manage the disease earlier	1	To help manage the disease earlier	1	1	1	1	2	2	1	4	No education	Married	Protestant	Informal Employment	Two children
328	B.R.O	1	11/05/1998	25	2	1	5	5	Miracle Land	3	1	2		2		1		1	Hospital	A blood disease	2	2		1	2	2	2	1		1	2	2	2	For early detection	1	For early initiation into care if found to have SCD	1	1	1	1	1	1	2	2	Secondary	Single	Others	Student	one child
329	EA	1	05/06/1992	31	1	5	2	3		5	3	2		2		3		1	Home	Blood disease	2	2		1	2	2	2	2		2	2	2	2	It's the right time	1	For early treatment	1	1	1	1	2	1	1	4	No education	Married	Pentecostal	Informal Employment	3 children
330	LNA	1	05/06/2000	23	1	1	5	3		1	1	2		2		1		1	School	Blood disease	2	2		1	2	2	2	2		2	2	2	2	For early treatment	1	To create awareness	1	1	1	1	2	1	2	1	tertiary	Single	Pentecostal	Student	one child
331	Z.H	1	01/06/1987	36	3	5	1	4		5	4	2		2		3		2		A disease	2	2		1	1	2	2	2		1	1	2	2	For mother to know	1	For early care	1	1	1	1	2	1	1	4	No education	Married	Muslims	Informal Employment	Four children and above
332	CA	1	05/05/1999	24	1	1	1	2		5	3	2		2		3		1	School	Bone disease	2	2		1	2	2	2	1		2	2	2	2	To manage the disease earlier	1	To control the disease	1	1	1	1	1	1	1	4	No education	Married	Protestant	Informal Employment	3 children
333	CAO	1	28/12/2000	22	1	3	1	2		2	2	2		2		4	None	1	Hospital	It makes the child weak and thin	2	2		1	2	2	2	1		2	2	2	2	For early management	1	For early management	1	1	1	1	1	2	1	1	tertiary	Married	Protestant	Others	Two children
334	VAO	1	01/04/2001	22	1	3	1	5	ROHO	5	3	2		2		4	None	1	Hospital	Disease reduces blood in the body	2	2		1	2	2	2	1		2	2	2	2	For early treatment ,	1	For early treatment	1	1	1	0	2	4	1	4	No education	Married	Others	Others	3 children
335	CA	1	05/06/1999	24	1	3	1	2		3	1	2		2		1		1	Hospital	Killer disease	2	2		1	2	2	2	2		2	2	2	2	It's the right time	1	Helps in treatment	1	1	1	1	1	2	1	2	Secondary	Married	Protestant	Student	one child
336	TAO	1	17/07/2003	20	3	2	1	1		3	2	2		2		4	None	1	From my Aunty	Disease that reduces blood in the body	2	2		1	2	2	2	2		2	2	2	2	For early treatment	1	For early treatment	1	1	1	1	2	1	1	2	Secondary	Married	Roman catholic	Others	Two children
337	FLK	1	05/06/1997	26	1	4	1	2		2	1	2		2		3		1	School	Blood disease	2	2		1	2	2	2	2		2	2	2	2	For early detection	1	Helps in treatment	1	1	2	0	2	4	1	1	tertiary	Married	Protestant	Informal Employment	one child
338	VAO	1	13/12/1996	26	3	1	1	2		3	3	2		2		3		1	In Television	Disease of the bones	2	2		1	2	2	2	2		1	2	2	2	For early treatment	1	For early treatment	1	1	1	1	1	1	1	2	Secondary	Married	Protestant	Informal Employment	3 children
339	PA	1	20/12/2002	20	1	4	5	5	Roho	3	1	2		2		4	None	1	School	Blood Disease	2	2		1	2	2	2	2		2	2	2	2	For early treatment	1	For early treatment	1	1	1	1	1	1	2	2	Secondary	Single	Others	Others	one child
340	RA	1	15/08/2002	20	3	1	1	2		5	2	2		2		3		2		Blood Disease	2	2		1	2	2	2	2		2	2	2	2	For early treatment	1	For early treatment	1	1	1	0	2	4	1	4	No education	Married	Protestant	Informal Employment	Two children
341	SA	1	21/07/1995	27	1	1	1	3		2	1	2		2		3		1	School	It causes deformities	2	2		2	2	2	2	2		2	2	2	2	It's the right time	1	Helps in treatment	1	1	1	1	2	1	1	1	tertiary	Married	Pentecostal	Informal Employment	one child
342	EAO	1	28/12/1995	27	1	4	1	1		1	1	2		2		4	House wife	1	Media	Blood disorder	2	2		1	2	2	2	1		2	2	2	2	Earlier management	1	To help manage the disease earlier	1	1	1	1	2	1	1	1	tertiary	Married	Roman catholic	Others	one child
343	SA	1	21/07/1995	27	1	4	1	2		2	1	2		2		3		1	School	It causes deformities	2	2		1	2	2	2	2		2	2	2	2	It's the right time	1	For early treatment	1	1	1	1	2	1	1	1	tertiary	Married	Protestant	Informal Employment	one child
344	CA	1	19/10/1997	25	1	1	5	2		1	1	2		2		2		1	School	Blood disorder	2	2		1	2	2	2	1		2	2	2	2	To help control the disease earlier	1	To help manage the disease earlier	1	1	1	1	2	1	2	1	tertiary	Single	Protestant	Formal employment	one child
345	EAO	1	15/06/1995	28	1	2	2	3		3	4	1	Respiratory distress syndrome	2		3		1	School	It causes Anaemia	2	2		1	2	2	2	2		2	2	2	2	For early detection	1	To avoid complications	1	1	1	1	2	1	1	2	Secondary	Married	Pentecostal	Informal Employment	Four children and above
346	MA	1	05/06/1986	37	1	1	1	1		2	3	2		2		2		1	School	Blood disorder	2	2		1	2	2	2	1		2	2	2	2	For earlier management	1	To help manage the disease earlier	1	1	1	1	2	1	1	1	tertiary	Married	Roman catholic	Formal employment	3 children
347	CAO	1	14/06/1988	35	1	1	4	2		3	3	2		2		3		1	School	Blood disorder	2	2		1	2	2	2	1		2	2	2	2	To help control the disease earlier	1	To help manage the disease	1	1	1	1	1	1	2	2	Secondary	Single	Protestant	Informal Employment	3 children
348	PAO	1	05/06/1999	24	1	1	1	1		3	1	2		2		3		1	Home	Blood disease	2	2		1	2	2	2	2		2	2	2	2	Helps in management	1	Helps in treatment	1	1	1	1	2	1	1	2	Secondary	Married	Roman catholic	Informal Employment	one child
349	PAO	1	05/06/1999	24	1	4	1	1		3	1	2		2		3		1	School	Blood disease	2	2		1	2	2	2	2		2	2	2	2	It's the right time	1	Helps in treatment	1	1	1	1	2	1	1	2	Secondary	Married	Roman catholic	Informal Employment	one child
350	V.A	1	30/06/2004	19	1	1	1	1		2	3	2		2		3		1	Hospital	A blood disease associated with painful joints	2	2		1	2	2	2	1		1	2	2	2	For early detection	1	For early intervention if found to have SCD	1	1	1	1	2	2	1	1	tertiary	Married	Roman catholic	Informal Employment	3 children
352	R.A.O	1	01/06/1979	44	1	1	1	2		5	4	1	Miscarriage	2		3		1	Hospital	A blood disease	2	2		1	2	2	2	2		2	2	2	2	For early detection	1	For early care if found to have SCD	1	1	1	1	2	1	1	4	No education	Married	Protestant	Informal Employment	Four children and above
353	WA	1	10/03/2008	15	3	5	5	5	Newlife	5	1	2		2		1		1	From the community	A blood disorder	2	2		1	2	2	2	2		2	2	2	2	Early detection	1	Early management	1	1	1	1	2	1	2	4	No education	Single	Others	Student	one child
354	EAN	1	10/04/1993	30	1	3	5	2		2	1	2		2		1		1	School	Disease that weakens the bones and affects the blood	2	2		1	2	2	2	1		2	2	2	2	To manage the disease earlier	1	To help manage the disease earlier	1	1	1	1	2	1	2	1	tertiary	Single	Protestant	Student	one child
355	CAO	1	03/03/1996	27	1	1	1	3		3	3	2		2		3		1	School	Causes Anaemia and bone pain	2	2		1	2	2	2	2		2	2	2	2	For early detection	1	Helps in treatment	1	1	1	1	1	1	1	2	Secondary	Married	Pentecostal	Informal Employment	3 children
356	SS	1	26/08/2001	21	1	1	1	5	Roho	3	1	2		2		3		1	From school	Ablood disorder	2	2		1	2	2	2	2		2	2	2	2	Early management	1	Early management	1	1	1	1	1	1	1	2	Secondary	Married	Others	Informal Employment	one child
357	PS	1	18/08/1989	33	1	1	1	3		2	2	2		2		2		1	Hospital	Blood disease	2	2		1	2	2	2	1		2	2	2	2	For early detection	1	Helps in management	1	1	1	1	1	1	1	1	tertiary	Married	Pentecostal	Formal employment	Two children
358	JA	1	01/01/2001	22	1	3	1	3		3	3	2		2		3		1	Home	It causes death	2	2		1	2	2	2	2		2	2	2	2	Right time	1	Helps in treatment	1	1	1	1	2	1	1	2	Secondary	Married	Pentecostal	Informal Employment	3 children
359	GAN	1	01/06/1988	35	3	2	1	2		5	4	2		2		4	None	1	Hospital	Disease of the blood	2	2		1	2	2	2	2		1	2	2	2	For early treatment	1	For early treatment	1	1	1	1	2	2	1	4	No education	Married	Protestant	Others	Four children and above
360	Y.A.O	1	24/06/2004	19	1	1	5	5	Maranatha	3	1	2		2		1		1	Village	A blood disease with associated painful joints	2	2		1	2	2	2	2		2	2	2	2	For early detection	1	For early management	1	1	1	1	1	1	2	2	Secondary	Single	Others	Student	one child
361	JAO	1	12/08/1994	28	3	3	1	2		5	4	2		2		3		1	Hospital	Disease of the blood	2	2		1	1	2	2	2		1	2	2	2	For early treatment	1	For early treatment	1	1	1	1	1	1	1	4	No education	Married	Protestant	Informal Employment	Four children and above
362	EA	1	01/12/2003	19	1	1	1	1		3	1	2		2		3		1	School	Blood disorder	2	2		1	2	2	2	1		2	2	2	2	To manage the disease earlier	1	To help manage the disease earlier	1	1	1	1	1	1	1	2	Secondary	Married	Roman catholic	Informal Employment	one child
363	KMS	1	27/08/1987	35	1	1	1	1		1	1	2		2		2		1	School	It's causes disability	2	2		1	2	2	2	2		2	2	2	2	It's the right time	1	For early treatment	1	1	1	1	2	1	1	1	tertiary	Married	Roman catholic	Formal employment	one child
364	EAO	1	12/09/1990	32	1	2	1	5	PAFA	3	2	2		2		3		1	Hospital	Ablood disorder	2	2		1	2	2	2	2		2	2	2	2	Early management	1	Early management	2	1	1	1	1	1	1	2	Secondary	Married	Others	Informal Employment	Two children
365	LAA	1	28/05/1988	35	1	1	1	2		5	4	2		2		3		1	Hospital	Disease of the bones	2	2		1	2	2	2	2		2	2	2	2	For early treatment	1	For early treatment	1	1	1	1	1	1	1	4	No education	Married	Protestant	Informal Employment	Four children and above
366	LAA	1	28/05/1988	35	1	2	1	2		5	4	2		2		3		2		Disease of the bones	2	2		1	2	2	2	2		2	2	2	2	For early treatment	1	For early treatment	1	1	1	1	1	1	1	4	No education	Married	Protestant	Informal Employment	Four children and above
367	MAO	1	13/08/1998	24	1	3	1	3		3	2	2		2		3		1	School	Blood disease	2	2		1	2	2	2	2		2	2	2	2	For early detection	1	For early diagnosis	1	1	1	1	1	1	1	2	Secondary	Married	Pentecostal	Informal Employment	Two children
368	SA	1	12/05/2004	19	1	1	5	5	SDA	3	1	2		2		1		1	Social media	Ablood disorder	2	2		1	2	2	2	2		2	2	2	2	Early detection	1	Early management	1	1	1	1	1	1	2	2	Secondary	Single	Others	Student	one child
369	.WA	1	05/05/1997	26	1	1	5	1		2	1	2		2		2		1	School	Blood disorder	2	2		1	2	2	2	1		2	2	2	2	To manage the disease earlier	1	To control the disease earlier	1	1	1	1	2	1	2	1	tertiary	Single	Roman catholic	Formal employment	one child
370	SAA	1	07/06/1997	26	1	1	1	2		3	4	2		2		3		1	School	Bone disease	2	2		1	2	2	2	2		2	2	2	2	It's the right time	1	Helps in treatment	1	1	2	0	1	4	1	2	Secondary	Married	Protestant	Informal Employment	Four children and above
371	ER	1	03/06/1994	29	1	1	1	1		2	2	2		2		3		1	School	Blood disorder	2	2		1	2	2	2	2		2	2	2	2	Early detection	1	Early management	2	2	1	1	2	1	1	1	tertiary	Married	Roman catholic	Informal Employment	Two children
373	MAO	1	07/06/2000	23	3	2	1	1		3	1	2		2		3		1	School	Ablood disorder	2	2		1	2	2	2	2		2	2	2	2	Early detection	1	Early management	1	1	1	1	2	1	1	2	Secondary	Married	Roman catholic	Informal Employment	one child
374	MA	1	07/06/1998	25	1	1	1	2		3	2	2		2		3		1	School	Bones disease	2	2		1	2	2	2	2		2	2	2	2	It's the right time	1	For easy management	1	1	2	0	2	4	1	2	Secondary	Married	Protestant	Informal Employment	Two children
375	JAO	1	31/08/1994	28	1	1	1	1		2	2	2		2		3		1	Hospital	Disease of the blood	2	2		1	2	2	2	2		2	2	2	2	For early management	1	For early management	1	1	1	1	2	4	1	1	tertiary	Married	Roman catholic	Informal Employment	Two children
376	GOO	1	08/06/1983	40	1	4	2	3		3	3	2		2		3		1	Hospital	Blood disease	2	2		1	2	2	2	2		2	2	2	2	It can be detected early	1	To ease management	1	1	1	1	2	1	1	2	Secondary	Married	Pentecostal	Informal Employment	3 children
377	O.B.A	1	23/01/1999	24	1	4	5	1		1	1	2		2		1		1	School	A blood disease associated with painful joints	2	2		1	2	2	2	1		2	2	2	2	For early detection	1	For early detection and initiation into care	1	1	1	1	2	1	2	1	tertiary	Single	Roman catholic	Student	one child
378	BAO	1	13/08/1986	36	1	1	1	2		5	4	2		2		3		1	Market	Disease of the blood	2	2		1	2	2	2	2		2	2	2	2	For early treatment	1	For early treatment	1	1	1	1	2	1	1	4	No education	Married	Protestant	Informal Employment	Four children and above
379	AA	1	09/05/1990	33	1	1	1	2		5	4	1	Diarhoea	2		4	Saloonist	1	Media	Blood disorder	2	2		1	2	2	2	2		2	2	2	2	To help prevent diseases	1	To help manage the disease earlier	1	1	1	1	2	1	1	4	No education	Married	Protestant	Others	Four children and above
380	BAO	1	07/12/1998	24	1	1	1	3		3	3	2		2		3		1	Hospital	Blood disease	2	2		1	2	2	2	2		2	2	2	2	It's the right time	1	Helps in management	1	1	1	1	2	1	1	2	Secondary	Married	Pentecostal	Informal Employment	3 children
381	JAO	1	25/12/1994	28	3	1	1	2		5	3	2		2		4	None	1	In the village	Disease of the blood and bones	2	2		1	2	2	2	2		2	2	2	2	For early treatment	1	For early treatment	1	1	1	1	2	1	1	4	No education	Married	Protestant	Others	3 children
382	TAO	1	19/08/2004	18	3	5	5	1		3	1	2		2		1		1	School	Disease reduces blood in the body	2	2		1	2	2	2	2		2	2	2	2	For early intervention	1	For early treatment	1	1	1	1	1	1	2	2	Secondary	Single	Roman catholic	Student	one child
383	GN	1	10/05/2002	21	4	5	1	2		5	2	2		2		4	House wife	2		I don't know about sickle cell	2	2		1	2	2	2	2		2	2	2	2	To manage the disease earlier	1	To help control the disease	1	1	1	1	1	2	1	4	No education	Married	Protestant	Others	Two children
384	AB	1	10/09/2004	18	1	1	1	1		3	1	2		2		3		2		Blood disease	2	2		1	2	2	2	2		2	2	2	2	It's the right time	1	Helps in treatment	1	1	1	1	2	1	1	2	Secondary	Married	Roman catholic	Informal Employment	one child
385	AB	1	10/09/2004	18	1	8	1	1		3	1	2		2		3		2		Blood disease	2	2		1	2	2	2	2		2	2	2	2	It's the right time	1	Helps in treatment	1	1	1	1	2	1	1	2	Secondary	Married	Roman catholic	Informal Employment	one child
386	V.A.O	1	01/07/1987	36	1	8	1	2		2	3	2		2		2		1	School	A blood disease associated with painful joints	2	2		1	2	2	2	1		1	2	2	2	For early detection	1	For early management	1	1	1	1	2	1	1	1	tertiary	Married	Protestant	Formal employment	3 children
387	ALE	1	08/07/2002	21	1	8	1	1		3	1	2		2		4	None	1	From the Neighbours	Disease of the bones and blood	2	2		1	2	2	2	2		2	2	2	2	For early treatment	1	For early treatment	1	1	1	1	1	1	1	2	Secondary	Married	Roman catholic	Others	one child
388	S.A.O	1	02/07/1999	24	1	1	1	2		2	1	1	Miscarriage	2		4	Businesslady	1	School	A blood disease associated with painful joints	2	2		1	2	2	2	2		1	2	2	2	For early detection	1	For early intervention if found to have SCD	1	1	1	1	1	3	1	1	tertiary	Married	Protestant	Others	one child
389	ES	1	09/08/2001	21	1	1	1	2		1	1	2		2		3		1	School	Blood disorder	2	2		2	2	2	2	1		2	2	2	2	For earlier management of the disease	1	To help manage the disease	1	1	1	1	1	1	1	1	tertiary	Married	Protestant	Informal Employment	one child
390	N.A.O	1	01/06/1983	40	1	8	1	2		3	4	2		2		3		1	Village	A blood disease	2	2		1	2	2	2	2		1	2	2	2	Early detection	1	For early intervention	1	1	1	1	2	1	1	2	Secondary	Married	Protestant	Informal Employment	Four children and above
391	MAO	1	15/12/1993	29	1	1	2	5	SDA	5	4	2		2		3		1	Hospital	A blood disorder	2	2		1	2	2	2	2		2	2	2	2	Early detection	1	Early management	1	1	1	1	1	1	1	4	No education	Married	Others	Informal Employment	Four children and above
392	MA	1	30/07/1999	23	1	2	1	2		2	1	2		2		3		1	School	It's a blood disorder	2	2		1	2	2	2	1		2	2	2	2	To manage the disease earlier	1	To help manage the disease earlier	1	1	1	1	1	1	1	1	tertiary	Married	Protestant	Informal Employment	one child
393	MOA	1	26/09/2001	21	1	1	5	2		2	1	2		2		1		1	School	It's a genetic disorder	1	1	2	1	2	2	2	1	In the hospital	2	2	2	2	To start the baby on sickle cell drugs as early as possible	1	To begin their management early and prevent complications	1	1	1	1	1	2	2	1	tertiary	Single	Protestant	Student	one child
394	JA	1	15/06/1987	36	1	1	1	2		2	3	2		2		3		1	School	Blood disorder	2	2		1	2	2	2	1		2	2	2	2	To help manage the disease	1	To manage the disease earlier	1	1	1	1	1	1	1	1	tertiary	Married	Protestant	Informal Employment	3 children
395	WA	1	05/10/1995	27	1	1	1	5	Roho	3	4	2		2		3		1	Hospital	Anemia	2	2		1	2	2	2	2		2	2	2	2	For early treatment	1	For early treatment	1	1	1	1	2	1	1	2	Secondary	Married	Others	Informal Employment	Four children and above
396	LAO	1	08/04/1997	26	1	1	5	2		2	1	2		2		1		1	I learnt in school	It's a disease the destroys the red blood cells	1	1	2	1	2	2	2	1	In the hospital	2	2	2	1	Prenatally to enable one understand him or herself and prepare adequately	1	Early diagnosis help in early management	1	1	1	1	2	2	2	1	tertiary	Single	Protestant	Student	one child
397	EDA	1	20/05/1997	26	1	3	5	1		2	1	2		2		1		1	In school	It's inheritable	2	2		1	2	2	2	1		2	2	2	1	For early intervention	1	It's good	1	1	1	1	1	2	2	1	tertiary	Single	Roman catholic	Student	one child
398	EA	1	12/06/1997	26	1	1	1	3		3	3	2		2		3		1	Home	It causes jaundice	2	2		1	2	2	2	2		2	2	2	3	It's the right time	1	Helps in treatment	1	1	2	0	1	4	1	2	Secondary	Married	Pentecostal	Informal Employment	3 children
399	R.A	1	28/08/2002	20	2	1	5	2		3	1	2		2		1		1	She is a sickler	A blood disease associated with painful joints	1	1	1	1	2	2	2	1	Hospital	2	2	2	2	For early detection	1	For early initiation into care	1	1	1	1	1	3	2	2	Secondary	Single	Protestant	Student	one child
401	RAO	1	12/06/1996	27	1	2	1	3		2	3	1	Still Birth	2		2		1	School	It causes jaundice and bone pain	2	2		1	2	2	2	2		2	2	2	2	For early detection	1	Helps in treatment	1	1	1	1	1	2	1	1	tertiary	Married	Pentecostal	Formal employment	3 children
402	N A.O	1	25/08/1997	25	1	1	4	2		5	4	2		2		4	Fishmonger	1	Friends	A blood disease	2	2		1	2	2	2	1		1	2	2	2	For early detection	1	For early intervention if found to have SCD	1	1	1	1	1	1	2	4	No education	Single	Protestant	Others	Four children and above
[truncated: 20 more columns]
